# Supplementary material for: Development and verification of an immune-related gene prognostic index for gastric cancer
Source: Sci Rep. 2022 Sep 20;12:15693. doi: 10.1038/s41598-022-20007-y (PMC9489759; doi:10.1038/s41598-022-20007-y)
Supplement: Supplementary file 2 — Supplementary Information 2. [file 41598_2022_20007_MOESM2_ESM.xlsx]

## Sheet: S1
Table S1: 492 Immune-related differentially expressed genes
gene	conMean	treatMean	logFC	pValue	fdr
CTSB	72.7797	168.935	1.21486	7.37927e-12	1.10511e-10
FCER1G	33.6036	74.5059	1.14874	6.99167e-06	2.21578e-05
HLA-DOA	4.02021	8.36866	1.05773	0.0124398	0.0187697
HSPA2	11.6116	2.94914	-1.9772	1.42148e-05	4.2121e-05
HSPA6	1.02421	3.68403	1.84678	0.000131367	0.000308576
HSP90AA1	88.5315	227.109	1.35912	2.57426e-18	1.59496e-15
HSP90AB1	199.814	477.422	1.25661	1.47699e-18	1.31167e-15
ICAM1	9.43576	23.2536	1.30125	1.95948e-07	9.08378e-07
IFNG	0.172279	0.749624	2.12142	2.84208e-07	1.27152e-06
KIR2DS4	0.0388094	0.137122	1.82098	0.00061954	0.00124845
MICB	1.36502	4.26072	1.64218	2.79049e-10	2.74333e-09
PSMD3	16.242	38.1489	1.23191	1.59282e-12	2.84422e-11
TAP1	21.8587	51.3049	1.23089	2.57422e-06	9.07533e-06
TAP2	3.29563	7.59096	1.20373	6.47663e-11	7.47943e-10
SEM1	4.35354	8.80912	1.01681	7.14563e-10	6.27055e-09
IFI30	0.376608	0.945539	1.32807	6.03767e-10	5.40873e-09
PROCR	11.3945	22.9745	1.01169	0.000144463	0.000336374
ULBP3	0.795058	2.24904	1.50018	1.26849e-06	4.82789e-06
ULBP2	0.778811	2.67447	1.77991	4.52224e-10	4.1892e-09
ULBP1	0.0319381	0.414972	3.69966	1.86425e-12	3.26633e-11
HAMP	0.091882	0.364181	1.9868	1.34194e-08	8.35716e-08
DEFB4A	4.59851	2.04341	-1.17019	0.000318045	0.000684447
CXCL16	28.7595	72.5829	1.33559	3.19709e-11	3.98955e-10
CXCL8	4.26019	49.0313	3.52471	4.07879e-11	4.96878e-10
CXCL10	4.43143	41.1384	3.21464	6.28222e-10	5.60331e-09
CXCL9	4.16285	45.2803	3.44324	4.07879e-11	4.96878e-10
CXCL5	12.2287	72.6448	2.57059	0.000747777	0.00148198
CXCL11	1.00251	10.6148	3.40438	5.41206e-10	4.91104e-09
CXCL6	0.506116	4.14369	3.03337	3.58764e-09	2.57494e-08
CXCL1	8.45354	63.027	2.89834	5.30738e-11	6.25384e-10
CXCL12	17.3736	7.51751	-1.20857	1.03449e-07	5.1487e-07
CXCL3	5.89865	18.0335	1.61222	8.25806e-07	3.29407e-06
DEFA6	224.122	11.4845	-4.28653	0.0176047	0.0256859
DEFA5	621.722	15.7881	-5.29936	0.00161584	0.00296665
LCN1	0.00705271	0.463734	6.03898	4.09148e-09	2.89446e-08
S100A8	809.682	92.6929	-3.12683	0.00108869	0.00208324
LCN6	0.397435	0.117925	-1.75285	1.7288e-11	2.33606e-10
S100A12	10.5909	4.03372	-1.39264	3.1556e-07	1.39495e-06
CCR10	1.56626	0.688337	-1.18613	3.40045e-06	1.16476e-05
PENK	3.90559	0.552205	-2.82227	0.00334431	0.00573389
MMP12	5.54437	33.2779	2.58547	1.30396e-07	6.30952e-07
TMSB15A	0.179468	0.66293	1.88513	1.34193e-08	8.35716e-08
S100B	9.35977	2.24916	-2.05708	1.05753e-11	1.51151e-10
S100A7	21.4002	99.7085	2.22009	9.20224e-05	0.000224285
LCN12	0.15576	0.957257	2.61958	1.87983e-08	1.12545e-07
S100A5	0.305205	0.896837	1.55507	9.90889e-08	4.95298e-07
S100A3	0.836204	2.15408	1.36515	1.65475e-07	7.81248e-07
S100A7A	0.0226385	0.279801	3.62755	0.00414838	0.00696283
ZC3HAV1L	2.35529	5.45647	1.21206	1.56163e-10	1.63477e-09
AZU1	0.0331899	0.516297	3.95939	0.00037538	0.000795361
LCN1P1	0.028884	0.132382	2.19637	1.35843e-05	4.04598e-05
SLC22A17	8.41008	2.63551	-1.67404	1.08648e-08	6.91329e-08
PF4V1	0.0748618	0.338138	2.17531	2.84107e-05	7.82828e-05
MMP9	6.43224	21.0871	1.71297	7.57715e-08	3.89862e-07
ANOS1	0.503584	1.83562	1.86596	3.12555e-09	2.28139e-08
FABP6	0.699177	2.67185	1.93411	4.03021e-06	1.35434e-05
TLR2	1.14606	3.1366	1.45252	3.85238e-10	3.62028e-09
PLAU	5.26898	27.1175	2.36363	2.81067e-15	1.323e-13
PAEP	0.0403969	1.26121	4.96442	6.29831e-09	4.24165e-08
OBP2A	0.00528711	0.1191	4.49355	4.10274e-07	1.76584e-06
IFNL1	0.0594756	0.222321	1.90227	0.000378733	0.000802019
SFTPA2	0.146733	0.718332	2.29145	0.0162867	0.0239333
LBP	0.0659076	1.79762	4.7695	7.14441e-07	2.89037e-06
RBP4	3.79837	19.9283	2.39137	0.0362656	0.0491773
NOX4	0.161886	0.624792	1.9484	4.54857e-12	7.20898e-11
LTF	141.588	24.7464	-2.51641	0.0197883	0.0285282
FABP4	14.077	4.41368	-1.67328	9.38263e-12	1.36373e-10
R3HDML	0.0317233	0.333439	3.3938	1.8626e-11	2.49114e-10
RBP7	5.1602	2.2978	-1.16717	3.19605e-08	1.80784e-07
OBP2B	0.00941279	1.17129	6.95926	1.8303e-06	6.68899e-06
RBP2	417.046	8.93171	-5.54513	0.0324073	0.0444215
CETP	0.469584	1.02513	1.12635	5.57611e-10	5.04444e-09
BPIFA1	0.0143511	1.4923	6.70024	0.00123713	0.00233492
PI15	0.517638	1.86203	1.84686	0.00391979	0.00661794
NOX1	0.18594	4.93235	4.72936	3.05098e-12	5.02996e-11
PMP2	0.650705	0.0845835	-2.94355	4.52382e-11	5.44125e-10
CTSG	2.54952	1.06885	-1.25417	3.04171e-11	3.83336e-10
AEN	2.87042	5.90014	1.03949	1.39488e-10	1.48412e-09
CYBB	7.24517	14.5888	1.00977	0.000496589	0.0010248
BPIFA2	0.0436352	0.937992	4.42601	2.55052e-06	9.00848e-06
TFRC	10.7865	30.6708	1.50764	4.43807e-11	5.34553e-10
IDO1	1.44255	20.6554	3.83983	3.85286e-08	2.13761e-07
GDF15	5.61534	43.7	2.96019	5.12157e-15	2.12869e-13
ADIPOQ	1.29926	0.454392	-1.51569	6.2033e-10	5.53848e-09
STAT1	20.3623	62.7706	1.62419	9.5784e-14	2.46558e-12
IFNL2	0.00647595	0.12955	4.32228	1.98407e-07	9.18818e-07
SEMG1	0.150928	1.53674	3.34794	0.00229697	0.00407945
CCL20	10.9999	52.1466	2.24508	6.27148e-05	0.000158675
CHIT1	0.0867753	1.24814	3.84635	2.33763e-07	1.06497e-06
PGC	6075.09	1033.63	-2.55519	0.0117171	0.0177842
VEGFA	5.62922	13.4927	1.26117	7.02916e-09	4.68057e-08
ISG15	33.0587	81.3193	1.29857	4.09183e-06	1.37177e-05
F2R	6.05448	21.8184	1.84947	2.38681e-15	1.16039e-13
IL27	0.0540954	0.170819	1.65889	5.37168e-07	2.24737e-06
MAPT	0.987153	0.331007	-1.57641	0.0001463	0.000340412
CST4	0.0143172	1.81903	6.98928	5.49616e-17	7.5471e-15
CSRP1	124.581	38.5007	-1.69413	7.99743e-07	3.19873e-06
JUN	144.729	65.0282	-1.15422	0.000215427	0.000481494
BST2	54.2721	111.516	1.03896	4.83604e-05	0.000125748
TPM2	276.056	68.6506	-2.00762	0.000404111	0.000850085
AHNAK	91.3192	41.5955	-1.13449	2.26055e-07	1.03321e-06
FGF2	3.49958	1.24664	-1.48913	0.000129708	0.000305136
MSR1	0.755387	3.70186	2.29296	1.4228e-12	2.58745e-11
DLL4	1.71914	4.11964	1.26083	2.44994e-11	3.17159e-10
SLC11A1	0.39774	1.59917	2.00743	5.54734e-12	8.60258e-11
SEMG2	0.0134347	0.26356	4.29409	2.80644e-05	7.74249e-05
DES	1414.67	381.805	-1.88955	6.22573e-09	4.19489e-08
TNFRSF10A	2.89668	7.01905	1.27688	6.39936e-12	9.74798e-11
TNFRSF10B	4.62555	15.0816	1.70509	5.56683e-18	2.14693e-15
TNFSF11	0.159633	1.05529	2.72481	2.49906e-14	7.91676e-13
KNG1	0.0107697	0.155335	3.85033	7.53798e-10	6.54586e-09
KLRK1	0.0634094	0.134493	1.08476	0.00538831	0.00881167
KCNH2	9.79136	4.03528	-1.27884	0.00107077	0.00205338
CLDN4	37.0428	96.2362	1.37738	4.23439e-09	2.97345e-08
RNASE3	0.0408542	0.260914	2.67502	0.00121437	0.00229619
PTX3	1.40241	0.592169	-1.24383	3.23513e-07	1.42652e-06
MASP1	0.51878	0.192879	-1.42742	6.47728e-08	3.38833e-07
PROC	0.486736	1.91393	1.97533	5.4913e-05	0.000140903
ABCC4	1.82993	3.96475	1.11544	1.74912e-06	6.42494e-06
PLSCR1	11.5737	23.7066	1.03444	3.26166e-12	5.34752e-11
PDGFRB	9.28138	27.7839	1.58184	5.95644e-11	6.94493e-10
PCSK2	1.19312	0.273338	-2.12598	5.91677e-13	1.19896e-11
AQP9	0.760067	2.46527	1.69755	0.000243604	0.00053833
BIRC5	2.85085	9.72627	1.77049	5.15502e-13	1.06218e-11
TNFSF4	0.411275	1.28873	1.64778	4.23439e-09	2.97345e-08
NOS1	0.671759	0.113429	-2.56616	4.35267e-07	1.86349e-06
CCL15	1.70143	3.99224	1.23045	4.47755e-06	1.48843e-05
CCL14	0.980093	0.411905	-1.25061	1.42007e-07	6.81809e-07
CCL18	6.14432	29.2988	2.25351	3.47116e-05	9.3564e-05
CCL26	0.687809	3.8145	2.47141	0.00166411	0.00304752
CCR8	0.0874883	0.585523	2.74257	6.2642e-13	1.25765e-11
CCL21	118.319	47.5928	-1.31386	1.01859e-08	6.52809e-08
CCL7	0.0336689	0.777062	4.52854	7.90751e-13	1.53663e-11
CCL3	0.800328	3.43942	2.1035	1.09089e-09	9.00632e-09
CCL3L3	0.654499	2.44106	1.89904	1.55267e-07	7.3789e-07
CCL4L2	2.2495	5.04651	1.16568	1.18865e-05	3.57836e-05
CCR1	2.33214	4.82103	1.04769	2.84506e-05	7.83604e-05
TAFA5	0.69607	2.41584	1.79522	1.07071e-07	5.31008e-07
TAFA4	5.95991	0.39875	-3.90173	1.94213e-05	5.57808e-05
CRP	0.0176536	0.933649	5.72485	0.000115316	0.00027421
CD86	1.78053	3.6769	1.04618	8.03698e-06	2.51375e-05
OLR1	0.308815	3.25564	3.39813	8.87434e-16	5.36123e-14
RNASE2	0.547607	2.79384	2.35104	3.37186e-07	1.48264e-06
LYN	8.20113	16.5752	1.01513	7.91347e-08	4.05054e-07
VAV2	5.28371	13.347	1.33689	1.12164e-12	2.09556e-11
RAC3	1.90851	5.2262	1.45332	0.00221419	0.00394507
KRAS	6.58975	16.2018	1.29785	1.04078e-06	4.03911e-06
FOS	214.857	95.3392	-1.17223	4.03122e-05	0.000106983
CARD11	3.16477	7.21742	1.18938	3.44755e-05	9.30311e-05
NFKBIE	4.90043	10.049	1.03607	2.69637e-08	1.55088e-07
PRKCB	5.49102	2.6604	-1.04543	0.000406513	0.000854666
IFITM1	53.5617	148.193	1.4682	3.28917e-07	1.44867e-06
IGHA1	16197	1937.18	-3.0637	0.00347659	0.00593168
IGHA2	2671.4	390.688	-2.7735	0.00322326	0.00554349
IGHD2-15	3.98844	1.00257	-1.99212	0.0238699	0.033807
IGHD3-16	3.64726	0.946754	-1.94575	0.0178626	0.026038
IGHG4	85.5938	252.888	1.56292	0.00029958	0.000648158
IGHJ1	10.9112	3.03984	-1.84374	0.0289787	0.0402068
IGHV3-16	1.86129	0.188799	-3.30138	0.00470976	0.00780234
IGHV3-35	20.1866	1.71148	-3.56008	0.0109966	0.0167989
IGHV3-38	7.83655	0.89421	-3.13153	0.0186868	0.0271073
IGHV3-72	87.9721	20.4697	-2.10356	0.0186599	0.0270714
IGKV1-13	11.1492	2.20071	-2.3409	0.0152553	0.0225745
IGKV1-17	529.028	55.3953	-3.25551	0.0270111	0.0377444
IGKV1-33	60.1585	5.46289	-3.46103	0.00413822	0.00694895
IGKV1-37	1.59027	0.135054	-3.55766	0.000865696	0.00169264
IGKV1-39	94.8818	13.5212	-2.81091	0.0128859	0.0193714
IGKV1-9	376.835	71.7594	-2.3927	0.0333056	0.0455133
IGKV1D-12	33.0584	3.99176	-3.04992	0.0171358	0.0250704
IGKV1D-17	12.778	2.15539	-2.56764	0.0222924	0.0318009
IGKV1D-33	53.7783	4.94883	-3.44186	0.00764923	0.0121066
IGKV1D-37	2.48386	0.169305	-3.87489	0.00116154	0.00220678
IGKV1D-39	102.897	12.2145	-3.07453	0.0111544	0.0170154
IGKV1D-42	14.4018	1.02602	-3.81112	0.00533405	0.00873178
IGKV1D-8	48.8063	5.8353	-3.06419	0.022779	0.0324111
IGKV2-28	46.6442	4.62749	-3.33339	0.0122165	0.0184728
IGKV2-30	150.318	25.4015	-2.56503	0.0289079	0.040119
IGKV2-40	4.39534	0.423768	-3.37463	0.000327301	0.000702882
IGKV2D-24	16.5026	2.77156	-2.57393	0.0182499	0.0265559
IGKV2D-28	35.0768	3.70138	-3.24438	0.00683678	0.010937
IGKV2D-29	157.133	16.2071	-3.27729	0.0292534	0.0405384
IGKV2D-30	33.3033	2.5191	-3.72469	0.00166388	0.00304752
IGKV3-7	33.3708	3.02524	-3.46346	0.0237714	0.0336836
IGKV3D-11	47.8635	6.87748	-2.79898	0.0276677	0.038557
IGKV3D-15	68.1414	6.51814	-3.386	0.0162897	0.0239351
IGKV3D-7	16.0853	1.1863	-3.76121	0.000601123	0.00121529
IGKV6D-41	2.45155	0.338588	-2.85609	0.00160397	0.00294711
IGLC6	11.9977	2.1237	-2.4981	0.0136948	0.0204574
IGLJ1	3.55362	0.79707	-2.15651	0.00127506	0.00239852
IGLV1-36	46.9896	13.5673	-1.79221	0.0355701	0.0483302
IGLV1-50	22.4803	1.8271	-3.62103	0.00130485	0.00244585
IGLV2-18	81.435	12.669	-2.68434	0.0155045	0.0229102
IGLV2-33	6.27485	0.478419	-3.71324	0.00722775	0.0114969
IGLV2-8	296.095	43.3013	-2.77358	0.029023	0.040243
IGLV3-10	359.925	66.6584	-2.43284	0.0357111	0.0484899
IGLV3-16	26.2282	2.76718	-3.24463	0.0220795	0.0315326
IGLV3-22	1.48111	0.684355	-1.11386	0.0195074	0.0281613
IGLV3-32	1.3378	0.173765	-2.94465	0.000308059	0.000664774
IGLV4-3	33.6496	1.22962	-4.7743	0.0033439	0.00573356
IGLV5-37	20.58	4.10115	-2.32714	0.015833	0.0233348
IGLV7-43	233.655	29.0472	-3.00791	0.0240713	0.0340469
IGLV7-46	553.532	57.6915	-3.26224	0.0336305	0.0459385
IGLV8-61	190.544	46.9964	-2.0195	0.0261555	0.0366906
C3	42.2092	93.9347	1.1541	0.0128864	0.0193714
CKLF	4.23985	9.41239	1.15055	1.62697e-10	1.69518e-09
CMA1	1.6628	0.428869	-1.95501	1.264e-12	2.3321e-11
CXCL17	225.56	73.028	-1.62699	6.87884e-05	0.000172502
EDN1	4.34122	9.77196	1.17055	2.52961e-05	7.06436e-05
EDN2	2.75798	0.729238	-1.91915	6.06548e-05	0.000154076
EDN3	9.18115	2.33117	-1.97762	0.00105309	0.00202259
FGF10	2.05149	0.980364	-1.06528	6.10746e-05	0.000154997
SAA2	0.622363	6.55555	3.39689	0.000737218	0.00146301
SEMA4F	0.623983	1.29057	1.04843	4.56769e-10	4.22543e-09
SEMA5B	0.145141	0.573946	1.98346	1.43896e-12	2.60795e-11
SEMA6D	3.23333	1.07459	-1.58923	0.00017996	0.000410312
SLIT2	3.28665	1.51167	-1.12047	0.00146261	0.00271186
TYMP	14.5454	37.9033	1.38176	1.43222e-07	6.87269e-07
CYSLTR1	1.52761	0.731308	-1.06272	0.000135603	0.000317602
ACKR1	25.2046	9.33696	-1.43266	4.25472e-11	5.15247e-10
GPR17	0.887072	0.326779	-1.44074	6.56847e-05	0.000165577
PTGDR2	3.2749	0.716674	-2.19206	0.000367433	0.000780447
CXCR2	3.77727	1.11287	-1.76306	0.000365247	0.0007763
PLAUR	8.62308	19.1264	1.14929	2.27959e-07	1.04084e-06
PLXNA1	4.09108	10.8386	1.40562	2.77559e-15	1.31112e-13
PLXNA3	2.54784	6.2716	1.29956	3.06297e-13	6.78336e-12
PLXNC1	1.55914	3.16456	1.02126	2.58275e-05	7.19766e-05
PLXND1	7.02642	15.0595	1.09982	3.43233e-08	1.92717e-07
AGT	6.04999	30.8179	2.34877	2.01156e-06	7.27262e-06
AMELX	0.026138	0.154264	2.56118	3.3579e-06	1.153e-05
AMH	0.174737	1.8219	3.38219	1.26923e-09	1.02937e-08
ANGPTL7	2.10365	0.383839	-2.45432	1.96516e-06	7.11904e-06
APLN	0.400226	3.47494	3.1181	3.86161e-14	1.14312e-12
ARTN	0.294526	0.619161	1.07192	0.0319048	0.043781
BDNF	0.104788	0.234819	1.16407	0.0013557	0.00253286
BMP1	2.48669	7.18391	1.53054	1.20516e-16	1.23968e-14
BMP3	3.38865	0.974409	-1.79811	0.000133751	0.000313735
BMP5	0.804256	0.365397	-1.13819	4.09313e-08	2.25617e-07
BMP6	3.25642	1.2354	-1.39831	0.000363074	0.000771865
BMP8A	0.519398	2.51059	2.27312	7.90488e-15	3.03024e-13
BTC	7.47428	2.68013	-1.47963	0.000175523	0.000401122
CCK	2.18781	1.06047	-1.04478	7.6825e-05	0.000190681
CD70	0.637918	1.91627	1.58686	0.000278575	0.000607299
CGB5	0.00678025	1.66518	7.94012	5.2059e-07	2.18625e-06
CHGA	65.1048	25.656	-1.34347	3.34404e-07	1.47139e-06
CMTM1	0.525862	1.37274	1.38431	2.75354e-14	8.61032e-13
CSF2	0.0445207	1.14766	4.68808	3.83875e-13	8.21463e-12
DKK1	2.00628	13.7209	2.77379	0.0158081	0.0232996
ESM1	0.0955268	3.19379	5.06322	3.04849e-20	4.49748e-16
FAM3B	23.0118	8.05381	-1.51463	1.50475e-05	4.44007e-05
FAM3D	85.1453	35.8912	-1.2463	0.000303222	0.000655187
FGF19	0.00662102	2.07811	8.294	8.05377e-12	1.19605e-10
FGF3	0.0201477	1.9977	6.63158	2.6016e-05	7.24413e-05
VEGFD	3.86412	0.606649	-2.67121	3.42433e-16	2.53419e-14
GCG	4.18597	1.94862	-1.10311	6.9462e-05	0.000174093
GDF10	0.967723	0.393606	-1.29784	1.18856e-06	4.55228e-06
GDF7	0.495553	0.182987	-1.4373	2.92281e-08	1.66887e-07
GHRL	17.3481	2.97171	-2.54542	0.00832117	0.0130623
GIP	22.5977	0.584456	-5.27294	0.000193373	0.000437375
GKN1	6086.82	285.532	-4.41396	5.78188e-07	2.39977e-06
GNRH2	0.0940313	0.222739	1.24414	0.000479019	0.000991996
IL11	0.236498	2.86961	3.60095	3.07038e-14	9.39162e-13
IL17B	0.536237	0.245872	-1.12496	0.000743534	0.00147435
IL17C	0.135045	1.08144	3.00144	3.89598e-05	0.000103872
IL37	0.0227486	0.422609	4.21548	2.97205e-11	3.75802e-10
IL23A	0.955594	2.21547	1.21315	1.52993e-10	1.60727e-09
IL24	1.05359	3.16471	1.58675	4.4277e-06	1.47417e-05
IFNL3	0.00325542	0.110319	5.0827	1.26567e-06	4.8206e-06
INHBA	0.67197	9.13947	3.76564	2.87544e-18	1.62959e-15
INHBB	1.54195	5.52386	1.84092	0.000726805	0.00144385
INHBE	0.058224	0.180435	1.63179	3.13948e-08	1.77962e-07
INSL6	0.0566729	0.251893	2.15208	0.0134798	0.0201678
JAG2	2.13856	4.96218	1.21433	2.49628e-10	2.47786e-09
LEFTY1	0.148143	6.91542	5.54476	0.000199993	0.000450348
LIF	1.19238	7.41004	2.63564	2.23005e-16	1.85666e-14
MDK	58.6477	144.885	1.30477	5.4267e-07	2.26576e-06
MLN	6.19804	1.04692	-2.56566	0.022066	0.0315168
NMB	3.30943	8.12467	1.29573	1.29367e-08	8.08109e-08
NPPA	0.0710132	0.142182	1.00158	0.00208871	0.0037415
NPPC	2.66434	0.399599	-2.73715	4.20023e-10	3.92641e-09
NPY	2.7193	0.814098	-1.73996	2.63368e-07	1.18645e-06
NRG2	0.884853	0.265275	-1.73795	4.15507e-09	2.92625e-08
NRG3	0.26495	0.108002	-1.29466	0.000412014	0.000864939
NRG4	0.944322	0.393094	-1.26441	0.000115638	0.000274903
OGN	25.5605	12.4857	-1.03364	3.85247e-06	1.30036e-05
OSGIN1	5.71512	2.08806	-1.45262	6.07998e-07	2.50786e-06
OSM	0.527879	2.08517	1.98189	1.5317e-06	5.70421e-06
ENDOU	9.7901	0.431255	-4.50471	4.18404e-06	1.40096e-05
PDGFB	3.37559	7.40218	1.13281	2.13108e-09	1.62683e-08
PGF	0.726121	2.01166	1.47011	6.54137e-12	9.9302e-11
PMCH	0.0224639	0.137903	2.61798	7.40043e-10	6.45799e-09
PNOC	2.17779	0.600852	-1.85778	2.02718e-06	7.3232e-06
PTN	18.817	4.95393	-1.92539	1.24437e-11	1.74029e-10
RETN	0.229599	0.601594	1.38967	0.000711185	0.00141546
RLN2	0.164517	0.361521	1.13584	0.0104755	0.0160821
SPP1	4.32437	87.6974	4.34197	6.7032e-14	1.81122e-12
SST	110.861	30.1282	-1.87956	5.00305e-07	2.10904e-06
STC1	4.46163	10.9046	1.28929	1.19706e-07	5.85392e-07
STC2	0.437824	1.7408	1.99133	3.1299e-11	3.92224e-10
TAC1	2.2015	0.593817	-1.8904	0.000120023	0.000284439
TG	0.0594849	0.129356	1.12075	0.00839834	0.0131694
TNFRSF11B	0.534072	5.62105	3.39574	6.21121e-11	7.21357e-10
TNFSF12	18.7309	8.65539	-1.11375	3.76677e-05	0.000100717
TNFSF13B	2.93462	6.13256	1.06331	1.25889e-05	3.77313e-05
TNFSF15	1.09831	3.07013	1.48302	1.49028e-09	1.18555e-08
TNFSF18	0.140377	0.494604	1.81697	9.22984e-05	0.00022482
TNFSF9	1.2197	5.44286	2.15784	7.97843e-06	2.4972e-05
TSLP	0.727992	0.197591	-1.88141	1.1344e-09	9.33103e-09
UCN	0.321404	0.930486	1.5336	3.11848e-10	3.0157e-09
UCN2	0.0771682	0.441883	2.51759	2.06644e-10	2.08934e-09
UTS2	0.0931886	0.518867	2.47714	5.39266e-06	1.75831e-05
VIP	16.2484	2.55668	-2.66795	2.62685e-05	7.31061e-05
ADCYAP1R1	1.06587	0.146557	-2.86249	1.29974e-09	1.05124e-08
ADRB2	2.31621	0.638	-1.86014	4.14368e-15	1.80977e-13
AGTR1	2.35297	0.711394	-1.72576	2.11222e-07	9.71409e-07
ANGPT1	1.74	0.780371	-1.15685	0.00706961	0.0112655
ANGPTL1	14.2074	2.5998	-2.45017	5.57611e-10	5.04444e-09
ANGPTL6	1.16457	0.433149	-1.42686	0.0267954	0.0374801
APLNR	5.27752	11.963	1.18065	3.76677e-05	0.000100717
AR	0.95444	0.353957	-1.43108	1.06695e-05	3.24384e-05
C3AR1	3.89462	8.10137	1.05668	0.00046833	0.000971975
CNTFR	6.22073	2.42699	-1.35791	1.20737e-10	1.30365e-09
CSF2RA	1.18581	2.45822	1.05174	2.44336e-05	6.84788e-05
ESRRB	0.334148	0.110601	-1.59513	0.00720324	0.0114605
ESRRG	2.69533	0.341417	-2.98086	1.34449e-12	2.46374e-11
FGFR4	3.63373	17.8441	2.29593	1.31451e-12	2.41859e-11
FGFRL1	8.14037	17.0952	1.07043	0.000276888	0.000604017
GHR	2.52613	0.721243	-1.80837	5.03573e-11	5.95746e-10
GLP2R	1.05186	0.357498	-1.55694	2.17328e-06	7.79915e-06
GPER1	5.10032	1.26624	-2.01003	2.60692e-09	1.9395e-08
IL13RA2	0.115674	0.922548	2.99556	2.7447e-08	1.57487e-07
IL17RB	1.88659	9.0523	2.2625	4.63595e-15	1.97302e-13
IL2RA	0.99336	2.64867	1.41488	6.70746e-08	3.4957e-07
LGR5	0.700089	6.19082	3.14452	1.1177e-07	5.51439e-07
LIFR	3.93746	1.93403	-1.02565	6.09276e-08	3.20291e-07
MC1R	0.210819	0.634834	1.59038	2.48379e-13	5.63176e-12
MET	4.73552	26.6237	2.49112	1.67613e-15	8.73882e-14
MLNR	2.67258	0.352662	-2.92188	0.000440234	0.000918962
NPR1	4.39087	1.65925	-1.40398	4.00045e-06	1.34554e-05
NPR3	1.0793	0.528096	-1.03122	0.000150039	0.000348139
NR2C1	1.91574	3.98144	1.05538	1.79946e-14	6.05317e-13
NR4A1	44.1187	17.6511	-1.32163	0.027338	0.0381669
NR4A3	12.4256	2.78667	-2.1567	0.0067764	0.0108463
NR5A2	1.19193	2.47045	1.05148	1.40136e-05	4.15942e-05
NR6A1	0.374384	1.07295	1.51899	1.3391e-09	1.07849e-08
OSMR	4.90724	13.3512	1.44399	6.53642e-10	5.79319e-09
OXTR	0.255863	0.735232	1.52283	8.59908e-12	1.26783e-10
PGR	0.807225	0.240224	-1.74859	5.98782e-06	1.92969e-05
PTGER3	2.03681	0.946913	-1.10501	2.54721e-05	7.11126e-05
PTH1R	1.04404	0.35623	-1.55129	2.34605e-09	1.77164e-08
PTH2R	0.0330792	0.329616	3.31679	0.00569806	0.00926901
RXRG	0.991766	0.134612	-2.8812	8.09113e-14	2.12378e-12
SSTR5	0.171132	0.83904	2.29363	0.0155587	0.0229865
TGFBR3	12.3005	4.61093	-1.41559	5.0009e-05	0.000129605
TNFRSF10C	0.876712	1.78834	1.02845	0.00912217	0.0141983
TNFRSF12A	16.3673	37.4933	1.19582	2.17248e-09	1.65369e-08
TNFRSF17	11.5833	2.0966	-2.46592	0.0223625	0.0318958
TNFRSF25	1.22799	3.76558	1.61657	2.14341e-10	2.16061e-09
TNFRSF9	0.294497	0.911931	1.63067	3.81389e-10	3.59045e-09
TUBB3	0.101016	0.510879	2.3384	1.54453e-11	2.10807e-10
VIPR2	1.38524	0.479282	-1.53119	1.68303e-07	7.93053e-07
FCGR3A	3.09691	17.6853	2.51365	1.90715e-12	3.33401e-11
PRKCG	0.135249	1.80517	3.73844	1.36543e-09	1.09737e-08
GZMB	3.96462	9.23973	1.22067	0.0139436	0.0207929
BID	3.67988	8.84579	1.26533	2.28889e-13	5.24789e-12
CTLA4	0.846295	2.07523	1.29404	5.88306e-08	3.10308e-07
TRAJ1	0.198453	0.567278	1.51526	0.0123143	0.0186016
TRAJ2	0.178808	0.767178	2.10115	2.98055e-05	8.16532e-05
TRAJ3	0.384511	0.914986	1.25072	0.00953433	0.0147725
TRAJ5	0.112883	0.400886	1.82837	0.00155504	0.0028665
TRAJ19	0.395584	0.956945	1.27445	0.00223139	0.00397331
TRAJ23	0.0970406	0.326716	1.75138	0.00189391	0.00342039
TRAJ31	0.940672	2.07949	1.14447	0.0310623	0.042746
TRAJ34	0.139456	0.496427	1.83177	0.00943752	0.0146327
TRAJ35	0.226918	0.645245	1.50768	0.00771759	0.0122068
TRAJ36	0.165591	0.484162	1.54787	0.00257893	0.00452264
TRAJ37	0.0597316	0.402679	2.75306	3.54803e-05	9.54332e-05
EFTUD2	5.1194	10.6575	1.05783	5.59331e-16	3.72542e-14
NLRC5	2.48132	6.74529	1.44277	3.08717e-10	2.99302e-09
C2	2.5597	8.59267	1.74713	1.46161e-09	1.16413e-08
C4B	1.06656	2.57166	1.26973	0.00016079	0.000370504
SKP2	3.32996	9.94654	1.57869	7.37413e-14	1.96265e-12
IFIT3	8.62666	18.8939	1.13104	4.43118e-05	0.000116288
CEACAM8	0.0364964	0.16179	2.1483	9.82225e-07	3.84039e-06
SPHK1	1.98413	4.32762	1.12507	1.03449e-07	5.1487e-07
OAS3	8.08636	23.6984	1.55123	4.25472e-11	5.15247e-10
IRAK1	21.1221	42.842	1.02027	9.71985e-11	1.07095e-09
AIM2	1.24314	2.82522	1.18437	0.00170008	0.00310762
TREM1	0.366762	1.19115	1.69944	2.52961e-05	7.06436e-05
HAVCR2	1.18909	3.79687	1.67496	1.52993e-10	1.60727e-09
ZBTB16	4.49464	0.821686	-2.45155	7.73388e-11	8.7493e-10
CLEC6A	0.0441892	0.120091	1.44236	0.000407471	0.000856613
IFITM3	239.761	490.309	1.03209	1.12733e-07	5.55587e-07
MIR181A2	0.04078	0.242619	2.57276	8.20244e-06	2.56219e-05
USP2	3.93057	0.955413	-2.04054	3.30927e-09	2.3919e-08
PRKX	2.65913	5.5192	1.05351	2.58209e-09	1.92479e-08
CCNA2	4.87304	16.247	1.73728	3.90764e-13	8.34193e-12
RIPK2	3.35896	10.5475	1.65082	2.84443e-19	1.25801e-15
TXNIP	307.522	139.741	-1.13793	1.09154e-06	4.21707e-06
MIR499A	0.124607	0.324976	1.38294	0.00439439	0.00733141
BGN	30.5672	229.696	2.90967	1.15852e-16	1.21998e-14
TRAF2	3.21004	7.37846	1.20073	6.04191e-16	3.91651e-14
PRKDC	7.13294	19.8135	1.47392	6.9583e-16	4.39296e-14
ASCC3	3.07643	6.22137	1.01598	3.29814e-12	5.40399e-11
TRIM24	3.50857	7.43669	1.08378	1.36543e-09	1.09737e-08
TRIM50	3.66464	0.467302	-2.97125	2.9138e-05	8.00057e-05
TRIM71	0.005742	0.228693	5.31572	3.89626e-05	0.000103872
VTRNA2-1	0.940918	0.345567	-1.4451	0.00193941	0.00349662
NLRC4	0.284731	0.576368	1.01739	5.43649e-08	2.89042e-07
CFTR	2.80595	7.04743	1.32861	0.000567726	0.00115417
AHSG	0.0341129	1.142	5.0651	0.000553332	0.00112887
OLFM4	225.202	801.77	1.83197	0.0112814	0.0171905
ITGAX	1.00249	4.03614	2.00939	8.93418e-13	1.71487e-11
MIR200C	0.0539884	0.229245	2.08617	0.000185083	0.00042066
P2RY14	7.25755	2.00001	-1.85948	1.05753e-11	1.51151e-10
E2F1	2.53497	10.8687	2.10013	2.67596e-16	2.08459e-14
TSC22D3	47.404	18.312	-1.37222	4.48123e-09	3.11884e-08
CLEC7A	1.06183	2.18578	1.0416	1.53715e-05	4.52467e-05
RHBDF2	3.53686	8.77434	1.31082	4.34545e-11	5.2409e-10
DUSP1	299.47	104.533	-1.51845	2.89597e-09	2.1331e-08
NTN1	17.1686	5.00252	-1.77905	9.50974e-10	7.98734e-09
MIR16-1	0.0697253	0.333461	2.25777	1.62421e-05	4.75153e-05
TRIB2	5.13327	11.3236	1.14138	1.09867e-07	5.43357e-07
APOA1	455.568	42.5424	-3.4207	0.0106428	0.0163098
TRPM2	0.760808	2.81747	1.8888	1.31825e-13	3.24291e-12
SERPINB9	4.94175	10.1685	1.04101	1.87594e-06	6.82769e-06
CD300LF	0.659961	1.8488	1.48613	5.98702e-08	3.15292e-07
IFIT2	2.18813	4.93364	1.17295	4.43118e-05	0.000116288
RGS2	63.5058	21.0424	-1.59359	2.89597e-09	2.1331e-08
FANCC	1.00534	2.0168	1.00438	1.14403e-14	4.08023e-13
APOBEC3B	1.61664	5.44139	1.75098	4.24736e-08	2.32358e-07
CDKN2A	0.912942	7.78873	3.09279	2.8873e-06	1.00712e-05
DCN	64.7223	28.5069	-1.18295	2.80913e-07	1.25825e-06
AIRE	0.0237372	0.129323	2.44576	0.00359544	0.00611645
ZFPM2	1.77844	0.777379	-1.19392	0.00941837	0.0146039
SERPINE1	7.02932	37.083	2.3993	2.6682e-11	3.42089e-10
TREM2	1.10329	9.21215	3.06173	1.55348e-15	8.16327e-14
AQP3	75.9658	18.2632	-2.05641	0.00855459	0.0133892
TREML2	0.302951	0.784808	1.37325	0.0181172	0.0263759
HSPD1	28.1662	88.8866	1.658	8.163e-18	2.62022e-15
DDX21	12.2228	33.5309	1.45591	9.35453e-18	2.89795e-15
JAM3	11.0119	5.36203	-1.03822	0.00640247	0.010301
AHR	15.5172	31.6364	1.02772	6.96805e-11	7.96751e-10
PMAIP1	2.33778	5.60564	1.26174	2.62793e-07	1.18406e-06
VLDLR	2.21223	1.0982	-1.01037	2.96506e-05	8.1254e-05
MIR23B	1.36372	0.323849	-2.07415	0.00337682	0.00577848
CDK6	2.92629	13.0358	2.15534	2.60239e-13	5.87568e-12
PIK3AP1	3.01047	9.7068	1.68901	1.23097e-11	1.72336e-10
CASP8	3.36159	6.8416	1.02519	1.22816e-12	2.27385e-11
IRAK2	2.79462	6.4716	1.21147	2.83262e-07	1.26749e-06
CD46	16.5375	33.6914	1.02664	3.20868e-13	7.03585e-12
CEBPD	124.036	61.3304	-1.01609	2.37638e-05	6.68054e-05
MMP7	4.25032	55.9076	3.7174	8.86713e-09	5.78165e-08
C4A	1.05983	2.57936	1.28318	0.000215427	0.000481494
LGALS2	10.296	34.9225	1.76207	0.017073	0.0249826
KAT2B	10.5311	4.55514	-1.20909	3.95312e-13	8.41878e-12
CD36	5.82643	1.78432	-1.70724	5.06504e-09	3.4869e-08
BCL2A1	3.74557	7.8071	1.0596	3.18791e-06	1.1013e-05
TRAIP	0.626724	1.85212	1.56328	6.01998e-14	1.65515e-12
TNIP3	0.191599	0.488348	1.34982	1.9134e-05	5.50387e-05
CAV1	52.1255	23.0825	-1.17519	0.000107763	0.000258138
CD274	0.792873	2.56904	1.69607	0.000294194	0.000637748
CARD9	0.352928	0.743385	1.07473	1.75838e-05	5.0987e-05
FCGR2A	3.13117	9.3763	1.58232	9.14323e-10	7.73805e-09
TRAF5	1.65674	3.56209	1.10438	2.15309e-08	1.27021e-07
C4BPB	1.19027	3.94616	1.72916	1.84729e-05	5.33213e-05
C4BPA	0.0905159	3.36786	5.21752	2.32224e-11	3.03315e-10
TRIB3	1.83999	10.2352	2.47576	1.66064e-10	1.72688e-09
SIGLEC11	1.13806	0.227811	-2.32068	0.000154351	0.00035715
SIGLEC9	0.546885	1.16007	1.0849	5.1366e-05	0.000132786
SIGLEC7	0.518051	1.14993	1.15038	5.31115e-05	0.000136807
RGMB	6.9227	3.24201	-1.09444	7.64329e-08	3.92658e-07
OAS2	7.97882	20.5013	1.36147	1.46926e-07	7.02641e-07
CFB	4.2963	8.98008	1.06364	0.00320699	0.00551764
ADAM10	3.90396	8.69969	1.15602	1.4036e-15	7.58514e-14
KLK1	3.6841	9.36016	1.34522	0.0213263	0.0305537
EGR1	211.421	72.9865	-1.53442	0.00584827	0.00949016
F2RL2	1.61053	6.69498	2.05555	7.97926e-11	8.99254e-10
HOXA9	0.132464	1.69147	3.67461	3.04786e-11	3.83929e-10
HMGB3	2.98199	12.3389	2.04887	1.23727e-16	1.25336e-14
PLK1	3.88308	14.1599	1.86653	4.56981e-14	1.31621e-12
WDR62	0.404435	2.05734	2.3468	1.62977e-16	1.50243e-14
YJEFN3	0.268763	0.655728	1.28676	1.23877e-07	6.03239e-07
FCGR1A	0.277787	1.51735	2.4495	1.1173e-13	2.82422e-12
UBD	4.12933	31.6995	2.94048	3.89124e-10	3.65165e-09
CD300E	0.318303	0.812855	1.3526	0.0259466	0.0364305
RAD21	19.2268	41.0215	1.09326	4.75292e-15	2.01315e-13
TPSB2	18.735	9.23711	-1.02022	6.31312e-05	0.000159623
IFI6	110.874	370.199	1.73938	5.06726e-08	2.72181e-07
GLI1	0.609648	1.35486	1.1521	0.00149455	0.00276301
SPON2	5.31673	13.3886	1.33239	5.16119e-09	3.5421e-08
C7	32.9305	12.2355	-1.42835	6.8993e-09	4.60334e-08
SLAMF8	2.16404	6.43873	1.57305	1.96695e-08	1.17207e-07
SLAMF9	0.121084	0.390722	1.69014	1.87164e-05	5.39774e-05

## Sheet: S2
Table S2: Biological pathways of differences in different IRGPI groups by GSEA
ID	Description	setSize	enrichmentScore	NES	pvalue	p.adjust	qvalues	rank	leading_edge	core_enrichment
KEGG_NEUROACTIVE_LIGAND_RECEPTOR_INTERACTION	KEGG_NEUROACTIVE_LIGAND_RECEPTOR_INTERACTION	113	0.680018	2.15806	7.40162e-10	1.12609e-07	7.81692e-08	2535	tags=50%, list=13%, signal=44%	PRSS1/F2/CCKBR/NPY1R/CTSG/CCKAR/MLNR/CHRM2/SCTR/VIPR2/CHRNA3/TACR2/PRSS2/GRPR/PTGER3/GHR/CGA/GLRB/AGTR1/HTR1B/GRIK5/P2RX1/PTGFR/PTGER1/GRID1/FPR1/P2RY14/LEPR/ADRA1B/EDNRA/F2RL3/P2RY1/AVPR1A/LPAR1/THRB/BDKRB1/HTR2B/FPR2/OXTR/PTGER2/CNR1/HRH2/S1PR3/EDNRB/C5AR1/S1PR1/ADRB2/F2R/ADRA1D/GABRB3/TBXA2R/GABRP/PTGIR/F2RL2/APLNR/NR3C1/NMUR1
KEGG_PRIMARY_IMMUNODEFICIENCY	KEGG_PRIMARY_IMMUNODEFICIENCY	31	-0.811453	-2.72435	1.21739e-09	1.12609e-07	7.81692e-08	1382	tags=68%, list=7%, signal=63%	DCLRE1C/RFX5/BTK/JAK3/CD40LG/TNFRSF13B/CD8B/ADA/PTPRC/CD3E/TAP2/CD3D/ICOS/CD8A/ZAP70/CD79A/TAP1/CIITA/CD19/TNFRSF13C/IGLL1
KEGG_FOCAL_ADHESION	KEGG_FOCAL_ADHESION	178	0.616019	2.04222	3.10242e-09	1.91316e-07	1.32805e-07	2301	tags=37%, list=12%, signal=32%	COL2A1/RELN/VTN/LAMA1/ACTN2/COMP/TNN/FLNC/THBS4/MYLK/MYL9/ITGA8/IGF1/LAMA2/THBS1/MAPK10/CAV1/TNC/FLNA/ITGA7/COL3A1/PDGFRA/TNXB/FN1/ITGA11/COL5A1/COL1A2/COL1A1/THBS2/COL6A2/ITGA5/PDGFD/COL6A3/AKT3/ITGA9/SHC2/CHAD/CAV2/COL4A6/EGFR/COL5A2/LAMA4/PDGFC/COL6A1/HGF/COL11A1/COL4A4/PDGFRB/LAMC3/PARVA/ITGA1/ITGB6/ILK/VEGFC/COL4A2/LAMC1/LAMB2/VEGFB/IBSP/ACTN1/VWF/PDGFA/ITGB5/ITGB3/JUN
KEGG_ALLOGRAFT_REJECTION	KEGG_ALLOGRAFT_REJECTION	30	-0.787012	-2.57495	7.3569e-08	3.40257e-06	2.36195e-06	1736	tags=73%, list=9%, signal=67%	HLA-B/HLA-DPB1/CD28/CD80/HLA-DMA/HLA-DPA1/HLA-DMB/CD40LG/HLA-DRB1/HLA-DRA/HLA-DQA1/HLA-F/HLA-DQB1/HLA-DQA2/HLA-DRB5/HLA-DOA/PRF1/HLA-DOB/GZMB/IL10/FASLG/IFNG
KEGG_ECM_RECEPTOR_INTERACTION	KEGG_ECM_RECEPTOR_INTERACTION	73	0.715035	2.16623	9.27388e-08	3.43134e-06	2.38192e-06	2291	tags=62%, list=12%, signal=54%	COL2A1/RELN/VTN/LAMA1/COMP/TNN/THBS4/ITGA8/LAMA2/THBS1/TNC/ITGA7/COL3A1/TNXB/FN1/ITGA11/COL5A1/COL1A2/COL1A1/THBS2/COL6A2/ITGA5/COL6A3/ITGA9/SDC2/CHAD/COL4A6/COL5A2/LAMA4/CD36/COL6A1/COL11A1/COL4A4/SV2A/LAMC3/ITGA1/ITGB6/COL4A2/HSPG2/LAMC1/LAMB2/IBSP/VWF/ITGB5/ITGB3
KEGG_CELL_CYCLE	KEGG_CELL_CYCLE	119	-0.50493	-2.0978	4.25256e-07	1.3112e-05	9.10196e-06	3331	tags=46%, list=18%, signal=38%	STAG2/ORC2/ANAPC4/HDAC2/ATM/CDC20/SKP2/MCM6/SMC3/PLK1/PTTG1/ANAPC1/RAD21/CDC14B/ANAPC2/TFDP1/ORC5/BUB3/E2F1/CCNB2/CHEK2/SMC1A/ESPL1/TP53/TTK/CDC25C/PRKDC/PCNA/MCM7/MCM5/CHEK1/ORC6/ATR/RBL1/CDK1/CCNB1/CDC45/MYC/BUB1B/CDC25B/BUB1/E2F5/PKMYT1/MCM4/CCNA2/DBF4/MCM2/CCNE2/MCM3/ORC1/MAD2L1/CDC25A/CDC7/CDK6/E2F2
KEGG_HYPERTROPHIC_CARDIOMYOPATHY_HCM	KEGG_HYPERTROPHIC_CARDIOMYOPATHY_HCM	61	0.712986	2.10584	1.46667e-06	3.87621e-05	2.69074e-05	2439	tags=51%, list=13%, signal=44%	DES/SGCA/SGCD/ITGA8/TPM2/IGF1/ACTC1/LAMA2/CACNG4/CACNA1C/DMD/ITGA7/IL6/CACNA2D2/ITGA11/PRKAA2/CACNA2D1/ITGA5/TPM1/ITGA9/TGFB3/CACNB2/TGFB2/ITGA1/ITGB6/CACNA2D4/SLC8A1/TNNC1/ITGB5/ITGB3/TGFB1
KEGG_COMPLEMENT_AND_COAGULATION_CASCADES	KEGG_COMPLEMENT_AND_COAGULATION_CASCADES	55	0.71828	2.09974	2.80447e-06	6.38519e-05	4.4324e-05	3130	tags=67%, list=17%, signal=56%	F2/FGA/SERPIND1/PROC/SERPINA5/FGG/F10/SERPINF2/C7/FGB/F7/SERPINE1/F13A1/SERPINA1/PLAT/A2M/THBD/C1R/BDKRB1/C1S/PROS1/SERPING1/C4A/C4B/C5AR1/CFD/F8/F2R/CD59/VWF/C3/F3/PLAU/C6/CFI/BDKRB2/TFPI
KEGG_INTESTINAL_IMMUNE_NETWORK_FOR_IGA_PRODUCTION	KEGG_INTESTINAL_IMMUNE_NETWORK_FOR_IGA_PRODUCTION	39	-0.672666	-2.31738	3.10631e-06	6.38519e-05	4.4324e-05	1604	tags=62%, list=8%, signal=56%	HLA-DPB1/TNFRSF17/CD28/CD80/CCL28/TNFSF13B/HLA-DMA/HLA-DPA1/HLA-DMB/CD40LG/ITGB7/HLA-DRB1/TNFRSF13B/HLA-DRA/HLA-DQA1/HLA-DQB1/PIGR/HLA-DQA2/HLA-DRB5/HLA-DOA/ICOS/HLA-DOB/IL10/TNFRSF13C
KEGG_AUTOIMMUNE_THYROID_DISEASE	KEGG_AUTOIMMUNE_THYROID_DISEASE	30	-0.729343	-2.38627	5.64374e-06	0.000103362	7.17509e-05	1736	tags=73%, list=9%, signal=67%	HLA-B/HLA-DPB1/CD28/CD80/HLA-DMA/HLA-DPA1/HLA-DMB/CD40LG/HLA-DRB1/HLA-DRA/HLA-DQA1/HLA-F/HLA-DQB1/HLA-DQA2/HLA-DRB5/HLA-DOA/PRF1/HLA-DOB/GZMB/CTLA4/IL10/FASLG
KEGG_ANTIGEN_PROCESSING_AND_PRESENTATION	KEGG_ANTIGEN_PROCESSING_AND_PRESENTATION	56	-0.591599	-2.1748	6.59634e-06	0.000103362	7.17509e-05	1770	tags=45%, list=9%, signal=41%	TAPBP/HLA-B/HSP90AB1/HLA-DPB1/RFX5/HLA-DMA/HLA-DPA1/PSME2/CD74/HLA-DMB/HLA-DRB1/HLA-DRA/HLA-DQA1/HLA-F/HLA-DQB1/CD8B/HLA-DQA2/HLA-DRB5/TAP2/HLA-DOA/LTA/CD8A/TAP1/HLA-DOB/CIITA
KEGG_DNA_REPLICATION	KEGG_DNA_REPLICATION	35	-0.690801	-2.33117	6.70459e-06	0.000103362	7.17509e-05	3067	tags=71%, list=16%, signal=60%	RFC1/RFC4/RFC5/MCM6/RFC2/RNASEH2A/PRIM2/POLE/RFC3/POLA1/PRIM1/POLE2/POLA2/POLE3/PCNA/MCM7/FEN1/MCM5/LIG1/DNA2/MCM4/MCM2/POLD3/POLD1/MCM3
KEGG_VASCULAR_SMOOTH_MUSCLE_CONTRACTION	KEGG_VASCULAR_SMOOTH_MUSCLE_CONTRACTION	92	0.636647	1.97227	1.11163e-05	0.000158193	0.000109813	2374	tags=37%, list=13%, signal=32%	PLA2G1B/CALML3/MYH11/ADCY1/ACTG2/MYLK/MYL9/PLA2G5/KCNMA1/ADCY5/KCNMB1/ACTA2/PPP1R14A/AGTR1/IRAG1/CALD1/CACNA1C/PPP1R12B/PRKG1/GUCY1A1/ADRA1B/PLA2G12B/EDNRA/NPR1/AVPR1A/GUCY1B1/RAMP1/RAMP2/PLA2G10/NPR2/ADRA1D/PTGIR/RAMP3/ITPR1
KEGG_DILATED_CARDIOMYOPATHY	KEGG_DILATED_CARDIOMYOPATHY	66	0.682592	2.02419	1.21057e-05	0.000159968	0.000111045	2439	tags=48%, list=13%, signal=42%	DES/ADCY1/ADCY5/SGCA/SGCD/ITGA8/TPM2/PLN/IGF1/ACTC1/LAMA2/CACNG4/CACNA1C/DMD/ITGA7/CACNA2D2/ITGA11/CACNA2D1/ITGA5/TPM1/ITGA9/TGFB3/CACNB2/TGFB2/ITGA1/ITGB6/CACNA2D4/SLC8A1/TNNC1/ITGB5/ITGB3/TGFB1
KEGG_GRAFT_VERSUS_HOST_DISEASE	KEGG_GRAFT_VERSUS_HOST_DISEASE	30	-0.713263	-2.33366	1.56955e-05	0.000190546	0.000132271	1736	tags=67%, list=9%, signal=61%	HLA-B/HLA-DPB1/CD28/CD80/HLA-DMA/HLA-DPA1/HLA-DMB/HLA-DRB1/HLA-DRA/HLA-DQA1/HLA-F/HLA-DQB1/HLA-DQA2/HLA-DRB5/HLA-DOA/PRF1/HLA-DOB/GZMB/FASLG/IFNG
KEGG_T_CELL_RECEPTOR_SIGNALING_PATHWAY	KEGG_T_CELL_RECEPTOR_SIGNALING_PATHWAY	99	-0.495902	-1.99675	1.64796e-05	0.000190546	0.000132271	2261	tags=27%, list=12%, signal=24%	LCK/VAV2/MALT1/PIK3CG/PTPN6/PIK3CD/RASGRP1/TEC/CD28/CD40LG/VAV1/GRAP2/CD8B/PTPRC/CD247/CD3G/CD3E/CD3D/ICOS/ITK/CD8A/PRKCQ/ZAP70/PDCD1/CTLA4/IL10/IFNG
KEGG_CALCIUM_SIGNALING_PATHWAY	KEGG_CALCIUM_SIGNALING_PATHWAY	125	0.5852	1.87489	1.89048e-05	0.000205728	0.00014281	3295	tags=46%, list=17%, signal=38%	CCKBR/CALML3/CCKAR/CHRM2/ADCY1/TACR2/GRPR/MYLK/SLC8A2/PTGER3/CACNA1H/PLN/AGTR1/P2RX1/PTGFR/PTGER1/CACNA1C/PDE1B/PDGFRA/PDE1A/ADRA1B/EDNRA/TRPC1/AVPR1A/BST1/ATP2B4/EGFR/BDKRB1/HTR2B/OXTR/PDGFRB/GNAL/HRH2/EDNRB/SLC8A1/CACNA1A/ADRB2/F2R/GNA14/ADRA1D/PHKG1/TBXA2R/TNNC1/GNA15/ITPR1/PLCD4/PLCD1/ERBB2/RYR2/PLCB1/ADCY9/ITPKB/BDKRB2/SPHK1/SLC25A4/CYSLTR1/PRKACB
KEGG_GLYCEROLIPID_METABOLISM	KEGG_GLYCEROLIPID_METABOLISM	45	0.722818	2.04066	2.55323e-05	0.000262415	0.00018216	59	tags=11%, list=0%, signal=11%	PNLIP/PNLIPRP1/PNLIPRP2/CEL/LIPF
KEGG_PPAR_SIGNALING_PATHWAY	KEGG_PPAR_SIGNALING_PATHWAY	57	0.676747	1.98239	4.20439e-05	0.000409375	0.000284175	2476	tags=33%, list=13%, signal=29%	APOA2/APOC3/APOA1/SORBS1/FABP4/ADIPOQ/FABP3/MMP1/ANGPTL4/HMGCS2/PLTP/FABP1/LPL/CD36/PLIN1/ILK/OLR1/FADS2/CPT1C
KEGG_METABOLISM_OF_XENOBIOTICS_BY_CYTOCHROME_P450	KEGG_METABOLISM_OF_XENOBIOTICS_BY_CYTOCHROME_P450	48	0.699363	1.98273	4.43546e-05	0.00041028	0.000284803	3612	tags=52%, list=19%, signal=42%	ADH7/GSTA2/AKR1C2/UGT2B17/ADH4/UGT2B15/GSTM5/ADH1A/CYP1B1/ADH1B/GSTA1/CYP2B6/ALDH1A3/AKR1C1/UGT2B7/GSTM2/EPHX1/GSTM3/CYP2C18/GSTP1/AKR1C3/CYP3A4/ALDH3B1/ADH1C/CYP2C9
KEGG_CARDIAC_MUSCLE_CONTRACTION	KEGG_CARDIAC_MUSCLE_CONTRACTION	56	0.66361	1.94287	5.1041e-05	0.000449647	0.00031213	2736	tags=34%, list=14%, signal=29%	ATP1A2/COX7B2/TPM2/ACTC1/ATP1B2/CACNG4/CACNA1C/CACNA2D2/CACNA2D1/COX7A1/TPM1/CACNB2/ATP1A3/CACNA2D4/SLC8A1/COX4I2/TNNC1/COX6B2/RYR2
KEGG_DRUG_METABOLISM_CYTOCHROME_P450	KEGG_DRUG_METABOLISM_CYTOCHROME_P450	49	0.695614	1.98261	6.27203e-05	0.00052742	0.000366118	4301	tags=61%, list=23%, signal=47%	ADH7/GSTA2/AOX1/UGT2B17/ADH4/UGT2B15/GSTM5/ADH1A/ADH1B/GSTA1/FMO2/CYP2B6/FMO1/ALDH1A3/UGT2B7/GSTM2/GSTM3/FMO4/CYP2C18/MAOB/GSTP1/CYP3A4/ALDH3B1/ADH1C/CYP2C9/UGT1A1/MGST3/GSTM1/UGT1A6/FMO3
KEGG_ARRHYTHMOGENIC_RIGHT_VENTRICULAR_CARDIOMYOPATHY_ARVC	KEGG_ARRHYTHMOGENIC_RIGHT_VENTRICULAR_CARDIOMYOPATHY_ARVC	57	0.661851	1.93875	0.00010245	0.000824055	0.000572033	2291	tags=46%, list=12%, signal=40%	ACTN2/DES/SGCA/CDH2/SGCD/ITGA8/LAMA2/CACNG4/CACNA1C/DMD/ITGA7/CACNA2D2/ITGA11/CACNA2D1/TCF7L1/ITGA5/ITGA9/CACNB2/ITGA1/ITGB6/CACNA2D4/SLC8A1/GJA1/ACTN1/ITGB5/ITGB3
KEGG_PYRIMIDINE_METABOLISM	KEGG_PYRIMIDINE_METABOLISM	89	-0.455061	-1.81911	0.000139765	0.00107736	0.000747866	2796	tags=35%, list=15%, signal=30%	POLR1E/POLR2B/TK1/CTPS1/RRM2B/CANT1/UCK2/ENTPD6/POLR3A/NT5C3A/PRIM2/POLE/POLR1A/POLA1/PRIM1/POLR1C/POLR1B/TYMP/POLE2/POLA2/DUT/POLE3/DCK/TYMS/CAD/RRM1/RRM2/POLD3/POLD1/ENTPD8/POLR3G
KEGG_LEISHMANIA_INFECTION	KEGG_LEISHMANIA_INFECTION	67	-0.51344	-1.96025	0.000188474	0.00139471	0.000968163	1747	tags=31%, list=9%, signal=29%	NCF4/PTPN6/HLA-DPB1/IRAK1/HLA-DMA/HLA-DPA1/HLA-DMB/HLA-DRB1/HLA-DRA/HLA-DQA1/NCF1/HLA-DQB1/STAT1/HLA-DQA2/HLA-DRB5/HLA-DOA/JAK2/HLA-DOB/NOS2/IL10/IFNG
KEGG_B_CELL_RECEPTOR_SIGNALING_PATHWAY	KEGG_B_CELL_RECEPTOR_SIGNALING_PATHWAY	73	-0.493687	-1.92287	0.000246485	0.00175384	0.00121746	2274	tags=29%, list=12%, signal=25%	DAPP1/VAV2/MALT1/PIK3CG/PTPN6/PIK3CD/IFITM1/LYN/PIK3AP1/BTK/CD72/VAV1/RAC2/INPP5D/PLCG2/SYK/CD79A/CD19/CR2/CD79B/CD22
KEGG_TYPE_I_DIABETES_MELLITUS	KEGG_TYPE_I_DIABETES_MELLITUS	36	-0.618581	-2.10083	0.000257708	0.00176578	0.00122575	1736	tags=64%, list=9%, signal=58%	HLA-B/HLA-DPB1/CD28/CD80/HSPD1/HLA-DMA/HLA-DPA1/HLA-DMB/HLA-DRB1/HLA-DRA/HLA-DQA1/HLA-F/HLA-DQB1/HLA-DQA2/HLA-DRB5/HLA-DOA/LTA/PRF1/HLA-DOB/GZMB/FASLG/GAD1/IFNG
KEGG_AMINOACYL_TRNA_BIOSYNTHESIS	KEGG_AMINOACYL_TRNA_BIOSYNTHESIS	41	-0.581442	-2.01042	0.000484557	0.00320154	0.0022224	6091	tags=73%, list=32%, signal=50%	MARS1/EARS2/GARS1/CARS1/PARS2/QARS1/NARS1/MTFMT/HARS2/CARS2/PSTK/VARS2/VARS1/KARS1/DARS2/TARS2/RARS1/FARSA/LARS1/YARS1/EPRS1/FARSB/LARS2/IARS2/SEPSECS/AARS2/IARS1/MARS2/NARS2/WARS1
KEGG_RIBOSOME	KEGG_RIBOSOME	85	-0.446935	-1.76177	0.000561459	0.00358172	0.00248631	8810	tags=72%, list=46%, signal=39%	RPL15/RPL23/RPL27A/RPL11/RPL4/RPL18A/RPS25/RPL10A/RPL10/RPS21/RPL13A/RPL31/RPS23/RPL26L1/RPL5/RPS8/RPL18/RPLP2/RPS29/RPS13/RSL24D1/RPS15A/RPS16/RPL26/RPL30/RPS15/RPS3/RPL6/RPL14/RPL24/RPL41/RPS27A/RPLP0/RPL21/RPS10/RPL29/RPL36/RPS24/RPL22/RPL17/RPS12/RPS18/RPL9/RPS7/RPL3/RPL12/RPL34/RPS6/MRPL13/RPS4X/RPL36A/RPL39/RPS19/RPL22L1/RPL35/RPS3A/RPS2/RPSA/RPL8/RPL7/RPL7A
KEGG_SPLICEOSOME	KEGG_SPLICEOSOME	125	-0.399197	-1.69148	0.000712956	0.00439656	0.00305195	7913	tags=72%, list=42%, signal=42%	SNRPA1/MAGOH/SF3B6/SART1/SNU13/SNRPC/SNRPF/DDX5/SF3A1/SNRPB/SRSF9/SRSF4/U2AF2/MAGOHB/PRPF8/DHX38/DHX8/DHX16/TRA2B/USP39/SNRPG/PRPF19/SNRPD2/LSM4/SNW1/PRPF6/PRPF38A/SNRPE/PPIH/HNRNPA1L2/SF3B2/CRNKL1/TRA2A/SF3A3/U2SURP/SRSF6/ISY1/PUF60/PPIL1/SF3B1/SMNDC1/ACIN1/LSM2/SF3A2/THOC1/SNRNP200/LSM5/SNRNP70/PHF5A/HSPA8/HNRNPC/THOC3/DDX46/EIF4A3/SNRNP40/SNRPA/PRPF3/WBP11/DDX23/LSM6/HNRNPA3/RBMX/PRPF38B/SRSF3…
KEGG_NATURAL_KILLER_CELL_MEDIATED_CYTOTOXICITY	KEGG_NATURAL_KILLER_CELL_MEDIATED_CYTOTOXICITY	98	-0.427422	-1.72232	0.000925379	0.00552242	0.00383349	2557	tags=29%, list=13%, signal=25%	ICAM1/FAS/PTK2B/LCK/VAV2/PIK3CG/TNFRSF10B/HLA-B/PTPN6/PIK3CD/TNFRSF10A/CD48/PRKCG/VAV1/RAC2/MICB/NCR3/PLCG2/CD247/SYK/CD244/ITGAL/ZAP70/SH2D1A/PRF1/GZMB/FASLG/IFNG
KEGG_PROTEASOME	KEGG_PROTEASOME	42	-0.545943	-1.89471	0.00120349	0.0069577	0.00482981	5037	tags=50%, list=27%, signal=37%	PSMD13/PSMB1/PSMD14/PSMD11/PSMD1/PSMC6/PSMB7/PSMD12/PSMA5/PSMA1/PSME3/PSMA4/PSMA3/PSMA6/PSME1/PSMD3/PSMB10/PSME2/PSMB8/PSMB9/IFNG
KEGG_RNA_DEGRADATION	KEGG_RNA_DEGRADATION	56	-0.492493	-1.81047	0.00135189	0.0075788	0.00526096	6524	tags=64%, list=34%, signal=42%	CNOT8/LSM4/EXOSC5/CNOT7/EXOSC4/MPHOSPH6/LSM2/CNOT6L/DDX6/EXOSC7/LSM5/EDC4/DIS3/EXOSC3/LSM6/DCP2/ENO1/EXOSC10/CNOT10/LSM7/PNPT1/CNOT9/EXOSC8/XRN2/CNOT6/DCPS/CNOT1/MTREX/TENT4A/PATL1/ZCCHC7/EXOSC9/HSPA9/XRN1/EXOSC2/HSPD1
KEGG_ONE_CARBON_POOL_BY_FOLATE	KEGG_ONE_CARBON_POOL_BY_FOLATE	15	-0.71139	-1.92669	0.0019389	0.0105499	0.00732339	4952	tags=80%, list=26%, signal=59%	MTFMT/SHMT1/MTHFR/MTHFD2L/ATIC/SHMT2/MTHFD1L/GART/DHFR/MTHFD2/TYMS/MTHFD1
KEGG_MISMATCH_REPAIR	KEGG_MISMATCH_REPAIR	22	-0.620891	-1.86959	0.00208874	0.0110381	0.00766227	4953	tags=77%, list=26%, signal=57%	RPA2/RPA3/POLD2/PMS2/RFC1/RFC4/MSH6/RFC5/RFC2/RFC3/MLH3/PCNA/EXO1/LIG1/MSH2/POLD3/POLD1
KEGG_TIGHT_JUNCTION	KEGG_TIGHT_JUNCTION	107	0.522759	1.65644	0.00214795	0.0110381	0.00766227	2207	tags=21%, list=12%, signal=19%	CLDN6/ACTN2/MYH11/MYL9/RAB3B/MAGI2/MPDZ/CLDN11/CLDN9/JAM3/JAM2/MYH10/AKT3/MRAS/AMOTL1/GNAI1/CLDN10/EPB41L3/CLDN23/CLDN5/RRAS/MAP3K20/ACTN1
KEGG_HEMATOPOIETIC_CELL_LINEAGE	KEGG_HEMATOPOIETIC_CELL_LINEAGE	68	-0.45467	-1.74289	0.00286251	0.0143126	0.00993531	1411	tags=32%, list=7%, signal=30%	TFRC/CD7/ITGA6/HLA-DRB1/CD37/IL7/HLA-DRA/CD8B/CD5/CD2/GP1BA/HLA-DRB5/CD3G/CD3E/CD3D/CD38/CD8A/CD19/CR2/CD22/FCER2/MS4A1
KEGG_STEROID_BIOSYNTHESIS	KEGG_STEROID_BIOSYNTHESIS	17	0.758104	1.82933	0.0033274	0.0161992	0.011245	114	tags=12%, list=1%, signal=12%	CEL/SOAT2
KEGG_CYTOKINE_CYTOKINE_RECEPTOR_INTERACTION	KEGG_CYTOKINE_CYTOKINE_RECEPTOR_INTERACTION	195	-0.324361	-1.41436	0.00343634	0.0163006	0.0113154	1874	tags=26%, list=10%, signal=24%	CXCL3/TNFSF14/TNFRSF10B/LTB/CCL22/TNFRSF17/CCL3L3/RELT/TNFRSF10A/CCL28/BMP7/TNFSF13B/CCL21/IL20RA/CD40LG/TNFRSF13B/IL7/CCL24/TNFRSF11A/IL12RB1/TNFRSF9/MET/CCR5/CCR7/CXCR3/TNFRSF19/IL2RB/CX3CL1/CD70/CD27/LTA/CXCR6/TNFRSF18/XCL2/TNFSF9/INHBB/IL23A/CXCL13/CXCL5/AMH/XCR1/CCL5/IL21R/IL10/EDAR/TNFRSF13C/FASLG/CXCL9/IFNG/CXCL10/CXCL11
KEGG_RETINOL_METABOLISM	KEGG_RETINOL_METABOLISM	34	0.650223	1.77038	0.00437077	0.0202148	0.0140325	989	tags=24%, list=5%, signal=22%	ADH7/UGT2B17/ADH4/UGT2B15/ADH1A/RDH12/ADH1B/CYP2B6
KEGG_MELANOGENESIS	KEGG_MELANOGENESIS	84	0.528476	1.62006	0.00524523	0.0236675	0.0164292	3417	tags=38%, list=18%, signal=31%	CALML3/ADCY1/ADCY5/GNAO1/WNT9A/CREB3L3/KIT/POMC/TCF7L1/WNT7B/WNT5A/GNAI1/TYRP1/EDNRB/WNT2B/FZD2/WNT4/WNT2/FZD4/FZD8/WNT5B/FZD1/MITF/FZD7/EDN1/CREB3L1/PLCB1/ADCY9/CREB3L2/CREB3L4/PRKACB/ADCY4
KEGG_TYROSINE_METABOLISM	KEGG_TYROSINE_METABOLISM	34	0.63591	1.73141	0.00608176	0.0266065	0.0184694	1836	tags=26%, list=10%, signal=24%	ADH7/AOX1/ADH4/AOC3/ADH1A/ADH1B/PNMT/TYRP1/ALDH1A3
KEGG_NUCLEOTIDE_EXCISION_REPAIR	KEGG_NUCLEOTIDE_EXCISION_REPAIR	42	-0.50072	-1.73776	0.00628951	0.0266065	0.0184694	7198	tags=79%, list=38%, signal=49%	MNAT1/ERCC8/RAD23A/CDK7/CUL4B/RPA1/GTF2H1/DDB1/XPA/GTF2H4/XPC/ERCC2/ERCC5/RPA2/RPA3/POLD2/RAD23B/ERCC6/CUL4A/RFC1/RFC4/RFC5/RFC2/POLE/RFC3/DDB2/POLE2/GTF2H3/POLE3/PCNA/LIG1/POLD3/POLD1
KEGG_GAP_JUNCTION	KEGG_GAP_JUNCTION	71	0.541348	1.6336	0.00632803	0.0266065	0.0184694	2934	tags=32%, list=15%, signal=27%	TUBA3C/ADCY1/ADCY5/TUBB4A/PDGFRA/PRKG1/GUCY1A1/TUBA1A/PDGFD/TUBB6/LPAR1/GNAI1/EGFR/GUCY1B1/HTR2B/PDGFC/PDGFRB/GJA1/PDGFA/ITPR1/TUBB2A/PLCB1/ADCY9
KEGG_RENIN_ANGIOTENSIN_SYSTEM	KEGG_RENIN_ANGIOTENSIN_SYSTEM	14	0.757757	1.74253	0.00901008	0.0370414	0.025713	1671	tags=43%, list=9%, signal=39%	CTSG/CMA1/AGT/AGTR1/CPA3/ANPEP
KEGG_O_GLYCAN_BIOSYNTHESIS	KEGG_O_GLYCAN_BIOSYNTHESIS	25	0.685104	1.75311	0.00980296	0.039085	0.0271316	820	tags=20%, list=4%, signal=19%	GALNT15/B3GNT6/GALNT16/GALNT17/GALNT14
KEGG_ASTHMA	KEGG_ASTHMA	20	-0.63194	-1.86721	0.00992971	0.039085	0.0271316	1604	tags=70%, list=8%, signal=64%	HLA-DPB1/HLA-DMA/HLA-DPA1/HLA-DMB/CD40LG/HLA-DRB1/HLA-DRA/HLA-DQA1/HLA-DQB1/HLA-DQA2/HLA-DRB5/HLA-DOA/HLA-DOB/IL10
KEGG_HOMOLOGOUS_RECOMBINATION	KEGG_HOMOLOGOUS_RECOMBINATION	26	-0.564033	-1.76479	0.010993	0.0423687	0.029411	1766	tags=81%, list=9%, signal=73%	RPA1/MUS81/MRE11/SSBP1/RAD51D/RPA2/RPA3/RAD50/POLD2/TOP3A/BLM/RAD51/EME1/XRCC3/NBN/RAD54B/XRCC2/BRCA2/POLD3/POLD1/RAD54L
KEGG_GNRH_SIGNALING_PATHWAY	KEGG_GNRH_SIGNALING_PATHWAY	82	0.49628	1.52265	0.013061	0.0486217	0.0337517	2934	tags=23%, list=15%, signal=20%	PLA2G1B/CALML3/ADCY1/PLA2G5/ADCY5/CGA/MMP2/CACNA1C/MAPK10/PLA2G12B/EGFR/PLA2G10/MMP14/JUN/ITPR1/HBEGF/PLD1/PLCB1/ADCY9
KEGG_MAPK_SIGNALING_PATHWAY	KEGG_MAPK_SIGNALING_PATHWAY	217	0.420583	1.41979	0.0133179	0.0486217	0.0337517	2593	tags=25%, list=14%, signal=22%	PLA2G1B/DUSP9/FLNC/FGF10/PLA2G5/FGF7/DUSP1/CACNA1H/FGF2/CACNG4/CACNA1C/MAPK10/FLNA/PDGFRA/CACNA2D2/CACNA2D1/HSPA6/MAPK8IP1/NFATC4/IL1R1/PLA2G12B/AKT3/HSPA2/TGFB3/MRAS/CACNB2/FOS/GADD45B/NR4A1/HSPB1/EGFR/FGFR1/HSPA1A/TGFB2/PDGFRB/PLA2G10/CACNA2D4/RRAS/CACNA1A/RASGRP4/MAPK8IP2/DUSP5/MAP3K20/FGFR3/FGF18/PDGFA/JUN/DDIT3/IL1B/TGFB1/RPS6KA2/DUSP3/MAP3K12/RASGRF2/GADD45G
KEGG_BASE_EXCISION_REPAIR	KEGG_BASE_EXCISION_REPAIR	34	-0.507371	-1.70456	0.0134038	0.0486217	0.0337517	6243	tags=65%, list=33%, signal=43%	HMGB1P1/PARP2/APEX2/NTHL1/MBD4/HMGB1/POLD2/LIG3/UNG/PARP3/PARP1/POLB/PARP4/POLE/POLE2/POLE3/NEIL3/PCNA/FEN1/LIG1/POLD3/POLD1
KEGG_VALINE_LEUCINE_AND_ISOLEUCINE_BIOSYNTHESIS	KEGG_VALINE_LEUCINE_AND_ISOLEUCINE_BIOSYNTHESIS	10	-0.71674	-1.72792	0.0151664	0.0539572	0.0374554	4368	tags=80%, list=23%, signal=62%	VARS2/VARS1/LARS1/PDHA1/LARS2/IARS2/BCAT1/IARS1
KEGG_CHEMOKINE_SIGNALING_PATHWAY	KEGG_CHEMOKINE_SIGNALING_PATHWAY	167	-0.304284	-1.31911	0.015939	0.0556361	0.0386208	1937	tags=20%, list=10%, signal=18%	PIK3CG/CXCL3/PLCB3/PIK3CD/CCL22/CSK/CCL3L3/WAS/CCL28/LYN/DOCK2/JAK3/CCL21/PRKX/VAV1/RAC2/NCF1/CCL24/CCR5/STAT1/CCR7/CXCR3/CX3CL1/JAK2/CXCR6/XCL2/ITK/CXCL13/CXCL5/XCR1/CCL5/CXCL9/CXCL10/CXCL11
KEGG_CYTOSOLIC_DNA_SENSING_PATHWAY	KEGG_CYTOSOLIC_DNA_SENSING_PATHWAY	40	-0.476621	-1.64868	0.0170026	0.0582495	0.0404349	4461	tags=42%, list=24%, signal=33%	ADAR/POLR3K/CCL4/NFKB1/DDX58/CHUK/IKBKB/CCL4L2/POLR3A/POLR1C/IKBKE/POLR3G/CASP1/ZBP1/CCL5/AIM2/CXCL10
KEGG_MATURITY_ONSET_DIABETES_OF_THE_YOUNG	KEGG_MATURITY_ONSET_DIABETES_OF_THE_YOUNG	17	0.68921	1.66309	0.0190516	0.0640825	0.044484	1265	tags=29%, list=7%, signal=27%	NKX2-2/NEUROD1/SLC2A2/NKX6-1/BHLHA15
KEGG_LONG_TERM_DEPRESSION	KEGG_LONG_TERM_DEPRESSION	50	0.550613	1.57086	0.0194832	0.0643643	0.0446796	1926	tags=24%, list=10%, signal=22%	PLA2G1B/PLA2G5/GNAO1/IGF1/PRKG1/GUCY1A1/PLA2G12B/GNAI1/GUCY1B1/PLA2G10/GNAZ/CACNA1A
KEGG_GLYCOSAMINOGLYCAN_BIOSYNTHESIS_CHONDROITIN_SULFATE	KEGG_GLYCOSAMINOGLYCAN_BIOSYNTHESIS_CHONDROITIN_SULFATE	20	0.677432	1.67594	0.0212911	0.0688923	0.0478228	4865	tags=65%, list=26%, signal=48%	CHST13/CHST3/CHSY3/UST/CHST7/DSE/CHST14/CSGALNACT2/CSGALNACT1/XYLT1/CHPF/CHSY1/CHST15
KEGG_CITRATE_CYCLE_TCA_CYCLE	KEGG_CITRATE_CYCLE_TCA_CYCLE	29	-0.525054	-1.69583	0.0215987	0.0688923	0.0478228	7872	tags=72%, list=42%, signal=42%	DLST/SDHB/MDH1/IDH3G/PCK2/OGDHL/IDH3B/SUCLA2/MDH2/IDH1/ACO2/FH/CS/SDHD/DLD/SDHA/PDHA1/IDH3A/IDH2/DLAT/ACLY
KEGG_STEROID_HORMONE_BIOSYNTHESIS	KEGG_STEROID_HORMONE_BIOSYNTHESIS	29	0.602006	1.59579	0.0222178	0.069666	0.0483599	4650	tags=66%, list=25%, signal=50%	AKR1C2/UGT2B17/UGT2B15/CYP1B1/CYP7B1/HSD17B6/CYP17A1/AKR1C1/HSD11B1/UGT2B7/SULT1E1/AKR1C3/CYP3A4/UGT1A1/UGT1A6/HSD17B2/AKR1C4/UGT2A3/COMT
KEGG_ARACHIDONIC_ACID_METABOLISM	KEGG_ARACHIDONIC_ACID_METABOLISM	44	0.566622	1.59939	0.0281267	0.0867241	0.0602011	3612	tags=50%, list=19%, signal=41%	PLA2G1B/PTGIS/PLA2G5/GPX3/CYP2B6/PLA2G12B/GGT5/ALOX15/ALOX15B/PTGS1/PLA2G10/GPX7/PTGS2/CYP2U1/ALOX12/PTGDS/GGT7/CYP2C18/AKR1C3/GGT1/HPGDS/CYP2C9
KEGG_AXON_GUIDANCE	KEGG_AXON_GUIDANCE	113	0.440972	1.39944	0.0352526	0.106914	0.0742161	2821	tags=27%, list=15%, signal=23%	EPHA7/EFNB3/NTN1/SLIT2/SLIT3/CFL2/NFATC4/EPHA3/CXCL12/SEMA3E/GNAI1/EFNA5/NTN4/UNC5C/RHOD/L1CAM/SEMA6B/ABLIM3/SEMA6C/ROBO1/SEMA3G/SEMA6A/FES/PLXNB3/SEMA7A/RND1/PLXNC1/NRP1/EPHA4/SEMA4C
KEGG_VIRAL_MYOCARDITIS	KEGG_VIRAL_MYOCARDITIS	58	-0.380326	-1.40636	0.0408847	0.121995	0.0846848	1761	tags=36%, list=9%, signal=33%	MYH7B/HLA-B/HLA-DPB1/CD28/CD80/HLA-DMA/HLA-DPA1/HLA-DMB/CD40LG/RAC2/HLA-DRB1/HLA-DRA/HLA-DQA1/HLA-F/HLA-DQB1/HLA-DQA2/HLA-DRB5/HLA-DOA/ITGAL/PRF1/HLA-DOB
KEGG_AMINO_SUGAR_AND_NUCLEOTIDE_SUGAR_METABOLISM	KEGG_AMINO_SUGAR_AND_NUCLEOTIDE_SUGAR_METABOLISM	43	0.539707	1.5198	0.0471063	0.138328	0.0960229	751	tags=5%, list=4%, signal=4%	CHIA/GFPT2

## Sheet: S3
Table S3: Relative Fractions of tumor-infiltrating immune cells of GC patients by the CIBERSORT algorithm
Mixture	B cells naive	B cells memory	Plasma cells	T cells CD8	T cells CD4 naive	T cells CD4 memory resting	T cells CD4 memory activated	T cells follicular helper	T cells regulatory (Tregs)	T cells gamma delta	NK cells resting	NK cells activated	Monocytes	Macrophages M0	Macrophages M1	Macrophages M2	Dendritic cells resting	Dendritic cells activated	Mast cells resting	Mast cells activated	Eosinophils	Neutrophils	P-value	Correlation	RMSE
TCGA-BR-7715-11A-01R-2055-13	0.09068	0.141968	0.0951659	0.137753	0	0.151183	0.0419483	0.0687017	0.0709524	0	0	0	0	0.024744	0.0128247	0.0537182	0.0186187	0.0329043	0.0125156	0.0108781	0.0137165	0.0217281	0.005	0.413474	0.912393
TCGA-BR-7704-11A-01R-2055-13	0.0831595	0	0.0163915	0.197193	0	0.355575	0	0.0225305	0.0506625	0	0.0122963	0.00344141	0.0196124	0	0.0260571	0.0721111	0.00771128	0	0.073201	0.0367364	0	0.0233208	0.066	0.130209	1.05644
TCGA-BR-7716-11A-01R-2055-13	0.00139441	0.00291917	0.130432	0.223784	0	0.233669	0.0624475	0.0117378	0.014656	0	0.0116607	0.00554103	0.0200426	0.0112051	0.0396134	0.0816343	0.0201015	0	0.115738	0	0	0.013424	0.019	0.226325	0.998289
TCGA-BR-7851-11A-01R-2203-13	0	0.0614047	0.0414488	0.184084	0	0.202972	0.0510737	0.0250572	0.106909	0	0.00611026	0.0317608	0.0199085	0.00609723	0.0451914	0.0739993	0.0474327	0.00199469	0.0797859	0	0.00843534	0.00633547	0.044	0.160026	1.02801
TCGA-IN-7806-11A-01R-2055-13	0.0353592	0.0546986	0	0.0838565	0	0.317361	0	0	0	0	0.0526664	0	0.00959678	0	0.0484266	0.0707088	0.168504	0	0.158823	0	0	0	0.782	-0.0181999	1.08453
TCGA-CG-5733-11A-01R-1602-13	0.0588045	0.0220571	0.218515	0.15128	0	0.22148	0.0326541	0.0226751	0.0395832	0	0	0.0130472	0.0111126	0.0228742	0.0171093	0.0887041	0.0137344	0.00261996	0.0637264	0	2.15141e-05	0	0.002	0.470764	0.882221
TCGA-HU-A4GN-11A-12R-A251-31	0.0841018	0	0.0623032	0.0636162	0	0.211395	0	0	0.00502607	0.00578134	0	0.0270303	0.00582041	0	0.03575	0.152005	0.0446947	0	0.19052	0.0221469	0	0.0898089	0.031	0.185011	1.00385
TCGA-HU-A4GH-11A-11R-A36D-31	0.0318878	0	0.0103641	0.0407533	0	0.208405	0	0	0	0	0.0360821	0.0176183	0.0579411	0	0.0249622	0.3024	0	0.000262835	0.064996	0.075385	0.0231125	0.10583	0.174	0.0649464	1.05639
TCGA-BR-7703-11A-01R-2055-13	0.0438579	0	0.247067	0.155178	0	0.219791	0.0626556	0.0170684	0.030871	0	0.014261	0	0.000757401	0	0.0384313	0.0783853	0	0.000333393	0.066241	0	0	0.0251028	0.003	0.463309	0.88699
TCGA-CG-5721-11A-01R-1602-13	0.0231105	0	0.16146	0.24206	0	0.293219	0.0248079	0.011686	0.0393156	0.0202593	0	0.00444903	0	0	0.0316208	0.0442533	0.0370882	0.00659466	0.0524261	0	0.00764949	0	0.01	0.332311	0.960445
TCGA-CG-5734-11A-01R-1602-13	0.0535947	0	0.140237	0.0892719	0	0.305805	0.00951576	0	0.0439503	0.00254157	0.00357781	0.0142507	0.0833763	0.0253028	0.0292019	0.0704686	0	0.00981862	0.117834	0	0	0.00125334	0.01	0.329652	0.949407
TCGA-HU-A4GY-11A-11R-A36D-31	0.0156971	0	0.00239966	0.0849118	0	0.322877	0	0	0.00038649	0	0	0.00731196	0.0361722	0	0.0028569	0.328792	0	0.00189373	0.196702	0	0	0	0.079	0.119816	1.03932
TCGA-BR-6453-11A-01R-1802-13	0.0234877	0.0536157	0.0640355	0.118541	0	0.336423	0	0.0235215	0.0672951	0	0	0	0.0268837	0.0211849	0.0103509	0.0501554	0.044385	0.015591	0.0552798	0.0452521	0.018958	0.0250401	0.019	0.225202	0.999188
TCGA-IN-AB1V-11A-11R-A414-31	0.068689	0	0.00294016	0.140363	0	0.277357	0.0149106	0.00388006	0.0430563	0	0.0210184	0.0109006	0.00987247	0	0.00933028	0.0506617	0.155031	0.00940559	0.182584	0	0	0	0.208	0.052611	1.06571
TCGA-BR-6802-11A-01R-1884-13	0.0348967	0	0.0800848	0.364299	0	0.12591	0.029816	0.000591562	0	0	0	0.0338644	0.00797877	0	0.0294374	0.109572	0.0361996	0	0.107254	0	0.0380109	0.0020846	0.016	0.231633	0.997958
TCGA-BR-7717-11A-01R-2055-13	0.104415	0.128598	0.0927866	0.178019	0	0.149408	0.041507	0.0431438	0.0352102	0.00340052	0	0	0.024692	0.0245516	0.0206384	0.0661615	0	0.0194189	0	0.0533849	0	0.0146649	0.006	0.406419	0.915692
TCGA-IP-7968-11A-01R-2203-13	0.0693152	0	0.0874166	0.08083	0	0.158797	0	0.0180603	0.00743411	0	0.000475086	0	0.0329111	0	0.0287001	0.235382	0.00396724	0.0407572	0.185675	0	0	0.0502794	0.019	0.224524	0.986935
TCGA-CG-5730-11A-01R-1602-13	0.00545371	0.00385428	0.183592	0.075503	0	0.302495	0.0158991	0.00643667	0.0270573	0	0	0.0560393	0.0192018	0.00568186	0.0201081	0.06195	0.0406191	0.0148811	0.139904	0	0.0203925	0.000931771	0.009	0.33811	0.947137
TCGA-BR-6454-11A-01R-1802-13	0.0782366	0.0252597	0.174346	0.127185	0	0.221806	0.0650413	0.0420591	0.0340584	0	0.0154286	0	0.0124548	0.0453981	0.0424075	0.0381683	0.0156621	0.0120614	0.0180081	0.0144409	0	0.0179779	0.004	0.437603	0.899456
TCGA-CG-5728-11A-01R-1602-13	0.0712989	0.107675	0.107833	0.134864	0	0.179258	0.0126237	0.0892309	0.039489	0	0	0.0299641	0.000583752	0.0703867	0.0354095	0.0453965	0.00704123	0.0158422	0.0469119	0	0	0.00619254	0.005	0.421472	0.907563
TCGA-BR-8060-11A-01R-2343-13	0.134667	0	0	0.240561	0	0.320594	0.0441048	0.0182896	0.0125145	0	0.0151601	0	0.0424722	0	0.0172403	0.0253413	0.00530507	0	0.0563102	0.0237612	0.00621847	0.0374601	0.024	0.202731	1.02353
TCGA-CG-5720-11A-01R-1602-13	0.102412	0.0398468	0.07436	0.108729	0	0.266708	0.0449863	0.0300249	0.030322	0	0.0161895	0.00964573	0.00862043	0.0151272	0.0231341	0.11329	0.0133079	0.0255972	0.0685439	0	0.00265896	0.00649592	0.01	0.331671	0.948352
TCGA-IN-AB1X-11A-21R-A39E-31	0.0452118	0	0.00226424	0.0365452	0	0.249672	0	0.0140626	0.0417074	0	0.0574635	0.00829297	0.0295366	0	0.0118629	0.077002	0.221957	0.0602644	0.144158	0	0	0	0.908	-0.0259645	1.08063
TCGA-CG-5722-11A-02R-1602-13	0	0	0.207773	0.289819	0	0.199625	0.0404912	0.0112887	0.0310406	0	0.00113442	0	0.0223724	0.0101181	0.025494	0.0562519	0.0327826	0	0.0478595	0	0.0128997	0.0110502	0.011	0.314461	0.968171
TCGA-HU-8238-11A-01R-2343-13	0	0.0250534	0.0973718	0.246717	0	0.164173	0.061911	0.0481457	0.0625387	0	0	0.0509892	0	0.0162631	0.0384149	0.0879257	0.00249671	0	0.0979997	0	0	0	0.03	0.186474	1.02323
TCGA-HU-A4GP-11A-21R-A251-31	0.0174839	0	0.000368896	0.0966807	0	0.278195	0	0	0	0	0	0.00869871	0.027959	0	0.0246598	0.372603	0.000486791	0.011262	0.159687	0	0	0.00191581	0.072	0.125566	1.03471
TCGA-HU-A4GC-11A-11R-A251-31	0.0498937	0	0.000262376	0.0614517	0	0.212535	0.025308	0	0	0.0125438	0	0.00493791	0.0137169	0	0.0213438	0.345407	0.0296083	0.000443485	0.197565	0	0	0.0249838	0.067	0.129328	1.02749
TCGA-FP-7735-11A-01R-2055-13	0.0613304	0	0.0271308	0.108935	0	0.244614	0	0	0	0	0	0.0460199	0.0294455	0	0.0248626	0.244056	0.000103301	0.000503077	0.213	0	0	0	0.039	0.166583	1.01452
TCGA-FP-7829-11A-01R-2055-13	0.0376622	0	0	0.0350969	0	0.188147	0	0	0.00954065	0	0	0.0128115	0.0618588	0	0.0131433	0.419578	0	0	0.205819	0	0	0.0163428	0.148	0.0738991	1.0564
TCGA-HU-A4HB-11A-11R-A251-31	0.0486602	0	0.0043875	0.0806803	0	0.264691	0.0131731	0	0	0.0208686	0	0	0.0205288	0	0.0396465	0.242188	0.00569319	0.000167052	0.249	0.00240927	0	0.00790633	0.1	0.101295	1.04197
TCGA-IN-8663-11A-01R-2402-13	0.0236861	0.104856	0	0.00277751	0	0.14125	0	0	0	0	0	0	0.00666862	0	0.084951	0.260351	0.178073	0	0.137433	0.0270948	0	0.0328586	0.91	-0.0262177	1.08517
TCGA-BR-6457-11A-01R-1802-13	0	0.0107597	0.224465	0.204741	0	0.285514	0.0152707	0.0129816	0.058955	0	0	0.0178843	0.00505794	0.00404301	0.00849781	0.0577649	0.032025	0	0.0620402	0	0	0	0.011	0.314233	0.973918
TCGA-D7-A74A-01A-11R-A32D-31	0.012114	0.0155043	0	0.31878	0	0.120808	0	0.0482281	0.0857085	0	0	0.0518175	0.0204058	0.0367977	0.0650485	0.0331373	0.0862591	0.0438843	0	0.061507	0	0	0.087	0.112276	1.06554
TCGA-BR-7704-01A-11R-2055-13	0.0210829	0.00436413	0.00690166	0.191179	0	0.191375	0.112741	0.0458715	0.0908561	0	0	0.0303027	0	0.0780678	0.095878	0.0833998	0.023709	0	0.0187644	0	0	0.00550712	0.145	0.0748531	1.0744
TCGA-VQ-A91N-01A-11R-A414-31	0.165753	0	0.15389	0.0884229	0	0.244849	0.0454557	0.0288425	0.042853	0	0	0.00868141	0	0.0496251	0.0411103	0.0288409	0.0478603	0.0173188	0.0294771	0	0.00701949	0	0.005	0.418237	0.910159
TCGA-CD-A4MH-01A-11R-A251-31	0.140507	0	0.240788	0.0932507	0	0.109543	0	0.0851351	0.0272771	0	0	0.0194589	0	0.0011915	0.0866152	0.0511593	0.112469	0	0.0231768	0	0	0.00942924	0.008	0.36643	0.944624
TCGA-EQ-8122-01A-11R-2343-13	0.0670896	0	0	0.0312732	0	0.0945876	0.0109243	0	0.0194538	0	0.0179583	0	0	0.375826	0.0227051	0.234039	0	0.0628695	0.0115746	0	0	0.0516993	0.096	0.106091	1.07596
TCGA-VQ-A91Y-01A-11R-A414-31	0.0501033	0	0.0103419	0.11479	0	0.280145	0.00403946	0	0.0575604	0	0	0.0972837	0.017296	0.0406148	0.0934004	0.0900436	0.0272176	0	0.117164	0	0	0	0.049	0.147441	1.03444
TCGA-CG-4438-01A-01R-1157-13	0.0404443	0	0.00662413	0.134687	0	0.23833	0.23612	0.0142457	0	0	0.0145616	0	0.00495116	0.0550664	0.0791808	0.129607	0.0105654	0	0.0356161	0	0	0	0.032	0.180543	1.01383
TCGA-BR-4366-01A-01R-1157-13	0.00149253	0.0148129	0	0.0752065	0	0.167201	0.00229435	0.00762971	0.0441657	0	0	0.0218209	0	0.388421	0.0819084	0.1805	0.00618026	0	0	0.00836736	0	0	0.227	0.0476845	1.10433
TCGA-VQ-AA64-01A-11R-A414-31	0.141496	0	0.0438131	0.0905921	0	0.237614	0	0.067289	0.0300453	0	0	0.0643038	0	0.0890895	0.0986872	0.0702675	0	0.0108021	0.0543728	0	0	0.00162831	0.018	0.227014	0.998948
TCGA-HF-7132-01A-11R-2055-13	0.0310827	0.0604377	0.0252765	0.1432	0	0.227174	0.0416905	0.0464557	0.0689832	0	0	0	0	0.103529	0.0858233	0.0522426	0.0597349	0	0.0271779	0	0.0219434	0.00524848	0.034	0.178905	1.01666
TCGA-CG-5717-01A-11R-1602-13	0.0939528	0	0	0.104535	0	0.183337	0.0468088	0.0212656	0.087849	0	0.025905	0	0.0178131	0.0626687	0.110106	0.063807	0.0390301	0.0201968	0.114727	0	0	0.0079975	0.02	0.21656	0.99553
TCGA-BR-A4J8-01A-11R-A251-31	0.0449072	0.0205092	0	0.0581808	0	0.28448	0	0.0155337	0.0172802	0	0	0.100114	0.00104499	0.152344	0.0935737	0.091257	0.0116029	0	0.109173	0	0	0	0.064	0.132262	1.03666
TCGA-CG-5732-01A-11R-1602-13	0.0339252	0.0892014	0.0937191	0.243012	0	0.164315	0	0.0301233	0.0889247	0	0	0.00918454	0.0102989	0.0837504	0.0363039	0.071638	0.00374413	0.0040572	0	0.0268869	0.00148976	0.00942579	0.012	0.299166	0.970414
TCGA-CG-4477-01A-01R-1157-13	0.0177586	0.0134272	0.0169023	0.103094	0	0.256884	0.155807	0.0427333	0	0	0.0249638	0	0	0	0.0594104	0.131288	0.030016	0.0561422	0	0.0101553	0.0320829	0.0493353	0.143	0.0755892	1.05406
TCGA-HU-A4G3-01A-11R-A24K-31	0.0418874	0.0194465	0	0.0750055	0	0.361689	0	0	0.000882602	0	0	0.101343	0.0165037	0.0522153	0.00314511	0.133629	0	0.0163898	0.115518	0.028502	0	0.0338429	0.046	0.157056	1.02863
TCGA-IN-AB1X-01A-11R-A39E-31	0.137104	0	0.0254925	0.293921	0	0.154382	0.0697838	0.0242937	0.0553101	0	0.0364	0	0.0173318	0.0530822	0.0173793	0.0315444	0	0.0561274	0	0.0210559	0	0.00679169	0.018	0.228242	1.00778
TCGA-CD-5804-01A-12R-2055-13	0.193471	0	0.0217917	0.122831	0	0.121575	0.0283777	0	0.0636892	0	0.0155699	0	0.01808	0.247143	0.0604375	0.0852562	0	0	0	0.0143632	0	0.00741507	0.011	0.317291	0.956409
TCGA-CG-5721-01A-11R-1602-13	0.022433	0	0.00902622	0.277204	0	0.112211	0.154532	0.0438372	0.011529	0	0.0219873	0.0108446	0	0.0724231	0.112314	0.0880229	0.0393126	0	0.024323	0	0	0	0.019	0.222718	1.00368
TCGA-CD-A489-01A-11R-A24K-31	0.22068	0	0	0.153972	0	0.245872	0	0.024726	0.0217974	0	0	0.0500225	0.00447681	0.019757	0.0365393	0.119372	0.034373	0	0.068413	0	0	0	0.009	0.347734	0.943441
TCGA-RD-A8N4-01A-21R-A36D-31	0.123889	0	0	0.169484	0	0.308495	0.0217268	0	0.0413662	0	0	0.0131044	0.0109918	0	0.101835	0.140877	0	0.00113702	0.0670933	0	0	0	0.022	0.207335	1.01153
TCGA-BR-6566-01A-11R-1802-13	0.00441421	0.0223991	0.00302095	0.115412	0	0.218661	0.0418256	0.0188652	0.0537742	0	0	0.0669359	0.000489077	0.199758	0.071011	0.141439	0.027747	0	0.00885438	0	0	0.00539318	0.219	0.0513887	1.0766
TCGA-HU-8244-01A-11R-2343-13	0.0235809	0	0	0.0634574	0	0.292629	0.0771003	0	0.102504	0.0129942	0.00268142	0	0	0.176878	0.0357243	0.173706	0.00213551	0	0	0.0287125	0	0.00789741	0.243	0.043455	1.07957
TCGA-FP-A9TM-01A-11R-A39E-31	0.311031	0.26856	0.0358436	0.0277444	0	0.176303	0.00990544	0.0528294	0.00351893	0	0	0	0	0.0451436	0.0222208	0.0195074	0	0.00792357	0.0194689	0	0	0	0	0.616533	0.786927
TCGA-MX-A5UG-01A-21R-A31P-31	0.0809876	0.164983	0.0161002	0.0687396	0	0.253825	0.0251974	0.0325588	0.073866	0	0.0280261	0	0.0172314	0.0741509	0.0247185	0.0473884	0.0273602	0.0211061	0.00654415	0.0186833	0.00664282	0.0118909	0.009	0.346127	0.94336
TCGA-VQ-A94U-01A-12R-A414-31	0.0678505	0	0	0.043985	0	0.391857	0	0	0	0	0	0.0529133	0.0127873	0	0.0478075	0.251608	0.0511052	0	0.0800856	0	0	0	0.13	0.0826758	1.05258
TCGA-D7-A4Z0-01A-22R-A251-31	0.211451	0	0.0304971	0.039534	0	0.219693	0.0192037	0.0224553	0.0603566	0	0	0.0109364	0.0134452	0.0661364	0.0135216	0.0194907	0.105793	0.0459064	0.0959419	0	0	0.025638	0.008	0.360866	0.933232
TCGA-BR-8590-01A-11R-2402-13	0.133361	0	0.0709348	0.0744501	0	0.300018	0.00328663	0.0196889	0.0375894	0	0	0.0151977	0.00838087	0.0299789	0.0528164	0.176623	0.00816707	0.0177883	0.0512871	0	0	0.000432322	0.012	0.299303	0.962587
TCGA-HU-8610-01A-22R-2402-13	0.0454993	0	0.0114312	0.0151122	0	0.124059	0.0211663	0.0481704	0.0764687	0	0.0374233	0	0	0.343683	0	0.0358335	0	0.090325	0	0.140663	0.0012666	0.00889911	0.012	0.29417	0.972568
TCGA-VQ-AA69-01A-11R-A414-31	0.0194754	0	0.00327751	0.202628	0	0.0699061	0.21181	0.0555463	0	0	0.0870283	0	0.00931714	0.0458252	0.0855949	0.14366	0.016949	0.00014286	0.00528023	0	0.0333323	0.0102269	0.168	0.0663332	1.06396
TCGA-CG-5723-01A-11R-1602-13	0	0.00666459	0.0060637	0.191442	0	0.107832	0.247797	0.0107677	0	0	0.0163164	0	0.0078606	0.0524214	0.103381	0.0974065	0.00208999	0.0301258	0	0.0444309	0.0433794	0.0320201	0.078	0.121335	1.03877
TCGA-RD-A8N2-01A-12R-A36D-31	0.100234	0	0	0.172217	0	0.23603	0.0259325	0.00095826	0.033879	0	0	0.0147578	0.0207844	0	0.0268632	0.214085	0.0527201	0.0301406	0.0713977	0	0	0	0.019	0.225564	0.991849
TCGA-BR-7722-01A-31R-2203-13	0.052227	0	0.0039933	0.0679549	0	0.240072	0	0	0.102211	0	0	0.0307441	0	0.114823	0.0327926	0.175075	0.0684286	0	0.111678	0	0	0	0.047	0.153525	1.01999
TCGA-D7-8576-01A-11R-2343-13	0.0339932	0.0415889	0	0.0603132	0	0.169408	0	0.00121854	0.0318609	0	0	0.0299477	0.0273192	0.189703	0.0457012	0.142452	0.0337402	0.0150353	0.177718	0	0	0	0.083	0.11714	1.03177
TCGA-BR-8058-01A-31R-2343-13	0.0654572	0	0	0.174733	0	0.248757	0.0543495	0.0211915	0.053843	0	0	0.022037	0.00746399	0.0651262	0.0918941	0.107811	0.0185147	0	0.0476252	0	0	0.0211959	0.061	0.133558	1.03998
TCGA-VQ-A91E-01A-31R-A414-31	0.0724759	0.0163949	0.0880301	0.190221	0	0.327687	0.07553	0.0410498	0	0	0	0.0164821	0.00640068	0.0499095	0.0434818	0.0464131	0	0.00659765	0.00664718	0	0	0.012679	0.014	0.255747	0.995792
TCGA-VQ-A8PO-01A-11R-A414-31	0.0714395	0.0113595	0	0.203361	0	0.185196	0.110947	0.11097	0.0276102	0	0.0256334	0	0	0.13042	0.0580101	0.04162	0.00941488	0.0023078	0	0.0106254	0.00108418	0	0.047	0.155944	1.03875
TCGA-HU-8249-01A-11R-A36D-31	0.103514	0	0.00888094	0.114246	0	0.101343	0.148463	0.00724564	0.030742	0	0	0.0396924	0	0.158389	0.0517121	0.0421344	0	0	0	0.186861	0	0.00677623	0.022	0.207037	1.00828
TCGA-CG-5725-01A-11R-1602-13	0.102503	0	0.00754749	0.22171	0	0.0973772	0.00127732	0.0543956	0.0184802	0	0	0	0	0.225141	0.0659871	0.147076	0	0	0	0.0540992	0	0.00440628	0.046	0.157072	1.02948
TCGA-HU-A4H4-01A-21R-A251-31	0.00320312	0.0508226	0.0115685	0.162824	0	0.086885	0.124356	0.0631176	0.0660218	0	0	0	0	0.137543	0.144096	0.0419446	0	0.0538715	0.0374527	0	0	0.0162937	0.014	0.255478	0.986148
TCGA-VQ-A8PJ-01A-11R-A414-31	0.127691	0	0.0675834	0.0408603	0	0.310668	0.0100131	0.000328623	0.0159304	0	0.0106026	0	0	0.242372	0.0918914	0.0644784	0	0.0175805	0	0	0	0	0.038	0.168602	1.0271
TCGA-BR-6565-01A-11R-1802-13	0.0796578	0	0.00387956	0.202302	0	0.138739	0.0528232	0.047032	0.0401815	0	0.00799076	0.032273	0.0184619	0.172993	0.0676065	0.0834661	0.0155867	0	0.0370065	0	0	0	0.07	0.127176	1.0391
TCGA-VQ-A923-01A-11R-A414-31	0.0879228	0	0	0.206785	0	0.257254	0.0436367	0.0588104	0.0744492	0	0.0135404	0	0	0.0555662	0.109448	0.0189531	0.0438392	0	0.0297945	0	0	0	0.036	0.171538	1.03908
TCGA-D7-A4YU-01A-21R-A251-31	0.0635496	0.00642584	0.0108837	0.110514	0	0.20316	0.0916157	0.0453879	0.0683143	0	0.0345621	0	0	0.0846333	0.141496	0.099219	0	0.00482537	0.03441	0	0	0.00100337	0.065	0.131417	1.04179
TCGA-VQ-AA6K-01A-11R-A414-31	0.143394	0	0.13984	0.178689	0	0.241755	0.063143	0.0254068	0.0183549	0	0.00700543	0.0171353	0.014222	0.0226759	0.0423407	0.0490327	0	0.0127084	0.0228335	0.000225227	0	0.00123863	0.006	0.393273	0.924943
TCGA-BR-8679-01A-11R-2402-13	0.00140131	0.00903133	0	0.0732813	0	0.226953	0	0.0225118	0.0372799	0	0	0.0768906	0.0515693	0.134759	0.061585	0.235081	0.00585471	0	0.0494869	0	0.0143156	0	0.222	0.0501016	1.06815
TCGA-F1-A448-01A-11R-A24K-31	0.140953	0	0.0704813	0.0328753	0	0.168597	0.0193507	0.0131795	0.00357491	0	0.0129165	0	0	0.233795	0	0.0729462	0	0.00591198	0	0.17844	0	0.0469789	0.01	0.332736	0.951225
TCGA-CD-8535-01A-11R-2343-13	0.0381221	0	0.00356126	0.0594802	0	0	0.0255972	0.0495528	0.0531861	0	0	0.0178261	0	0.556281	0.0770124	0.0783323	0	0	0.0410489	0	0	0	0.024	0.201931	1.04964
TCGA-BR-6852-01A-11R-1884-13	0.0472015	0	0.00831397	0.271756	0	0.0784246	0.103148	0.0568073	0.0347322	0	0.0286778	0.028381	0	0.121844	0.0490595	0.12018	0.0110085	0.0053819	0.0350827	0	0	0	0.099	0.103448	1.05302
TCGA-BR-6458-01A-11R-1802-13	0.058276	0	0.0013106	0.21048	0	0.204257	0.017903	0.0462886	0.0728861	0	0	0.00407396	0.0207731	0.110407	0.125896	0.0713649	0.0513174	0	0.00396088	0	0.000807007	0	0.027	0.192671	1.02094
TCGA-ZA-A8F6-01A-23R-A36D-31	0.0170735	0.0195677	0	0.051115	0	0.0653825	0.0207924	0.00223582	0.0505026	0	0.0221772	0	0	0.531087	0.00320243	0.134179	0.00472526	0	0.0779595	0	0	0	0.009	0.343808	0.966277
TCGA-BR-7196-01A-11R-2055-13	0.198188	0	0.119701	0.177973	0	0.0971143	0.0480877	0.0188919	0.014704	0	0.040347	0	0.0249807	0.0247407	0.108153	0.0729084	0.00957396	0	0.0446366	0	0	0	0.007	0.382846	0.927945
TCGA-IN-A6RI-01A-11R-A32D-31	0.0937095	0	0.0327414	0.0055112	0	0.188474	0.00331234	0.0399373	0.062723	0	0.00731384	0	0	0.291824	0.018843	0.150022	0	0.0336689	0	0.0586995	0	0.0132203	0.039	0.164882	1.02675
TCGA-HJ-7597-01A-21R-2203-13	0.0386904	0.0302966	0.0129202	0.36556	0	0	0.125259	0.00910575	0.0605538	0	0.0187766	0.0440406	0	0.0600896	0.140303	0.0445892	0	0.00170379	0.0419378	0	0	0.0061733	0.019	0.224513	1.01301
TCGA-HU-A4GQ-01A-11R-A36D-31	0.03148	0	0.00301965	0.110561	0	0.110949	0.141897	0.0573117	0.00208672	0	0	0.0210312	0.00939579	0	0.201313	0.171479	0.00124609	0.0603557	0.0778745	0	0	0	0.015	0.249381	0.993823
TCGA-B7-5818-01A-11R-1602-13	0.0257511	0	0.000126789	0.20834	0	0.078661	0.16441	0.0249544	0.0102292	0	0	0.0430033	0.0120814	0.126971	0.0767485	0.133469	0.022894	0	0.0639625	0	0	0.00839923	0.014	0.257206	0.978803
TCGA-BR-8588-01A-11R-2402-13	0.106064	0	0	0.186256	0	0.14474	0.0532003	0.059687	0.0371271	0	0	0.0178677	0	0.110943	0.0608263	0.0853418	0.0277329	0	0.0540147	0	0.0170508	0.0391481	0.021	0.208386	1.0001
TCGA-VQ-A8DU-01A-11R-A36D-31	0.0827728	0	0.00024467	0.0788817	0	0.384364	0	0.0252947	0.0508048	0	0	0.0775636	0.00319603	0.0986117	0.0587347	0.0592811	0	0	0.0763139	0	0	0.00393662	0.082	0.118053	1.0555
TCGA-HU-A4G9-01A-11R-A24K-31	0	0.0713648	0	0.0207308	0	0.265357	0.0258988	0.029628	0.0127279	0	0	0.0466806	0	0.183476	0.0962101	0.0845935	0	0.0424103	0.0746501	0	0	0.046273	0.357	0.0218025	1.0762
TCGA-CD-A4MG-01A-11R-A251-31	0.152388	0	0.0285679	0.0411411	0	0.254068	0	0.0379002	0.00540646	0	0	0.0242807	0.000883171	0.140246	0.0725595	0.175161	0.0363569	0	0.0114695	0	0	0.0195706	0.013	0.274818	0.972217
TCGA-HU-8602-01A-11R-2402-13	0.0240903	0	0.0189443	0.0393065	0	0.181511	0.0956221	0.0036198	0	0	0.0248667	0	0	0.315617	0.124376	0.0782907	0	0	0	0.0689429	0.00071223	0.0241003	0.023	0.204791	1.01386
TCGA-VQ-A91S-01A-11R-A414-31	0.0329767	0	0	0.273736	0	0.167355	0.157012	0.0125161	0.00120518	0	0.0413276	0	0	0.0646639	0.12863	0.0751628	0.0115753	0	0.00899549	0	0	0.024844	0.151	0.0727652	1.07862
TCGA-HU-A4GY-01A-21R-A24K-31	0.086256	0.146127	0	0.103201	0	0.244141	0.0292562	0.024316	0.0589638	0	0	0	0.000868302	0.0874515	0.051662	0.133715	0.0108185	0.00559534	0.017628	0	0	0	0.002	0.467522	0.883473
TCGA-BR-8365-01A-21R-2343-13	0.0887108	0	0	0.169706	0	0.341832	0.0150312	0.0171285	0.0467816	0	0	0.0128349	0.0143959	0	0.0642772	0.143903	0.018321	0.00915157	0.0579257	0	0	0	0.068	0.128506	1.04921
TCGA-D7-5578-01A-01R-1602-13	0.0451779	0.0224308	0.0515844	0.131602	0	0.168076	0.0584171	0.0387106	0.0480745	0	0.0186189	0.00245249	0.0291982	0.132385	0.0778318	0.0841941	0.0540901	0	0.0291101	0	0	0.00804594	0.034	0.178847	1.00939
TCGA-BR-8682-01A-11R-2402-13	0.0618468	0	0	0	0	0.180188	0	5.20174e-05	0.0682288	0	0	0.0351602	0	0.415096	0.0282869	0.133497	0	0	0.077645	0	0	0	0.019	0.222031	1.01316
TCGA-D7-8570-01A-11R-2343-13	0.120155	0	0.0581749	0.0855066	0	0.166147	0.0531537	0.0507329	0.0472988	0	0	0.0314593	0.00256987	0.138715	0.050845	0.104117	0.0705315	0	0.0200982	0	0	0.000494747	0.012	0.308322	0.956184
TCGA-BR-6453-01A-11R-1802-13	0.264983	0.0750573	0.0403725	0.158759	0	0.071229	0.0164185	0.0251887	0.0727048	0	0	0.0396095	0	0.0675393	0.00179986	0.0762865	0.0223103	0.0239203	0.0438211	0	0	0	0	0.571999	0.822905
TCGA-HU-A4GP-01A-11R-A251-31	0.13454	0	0	0.123722	0	0.273149	0.014571	0.0148343	0.0256012	0	0	0.0219679	0.0196652	0.101439	0.0299418	0.0839612	0.0868409	0.0204074	0.0493595	0	0	0	0.068	0.128668	1.033
TCGA-HU-A4H8-01A-11R-A251-31	0	0.012357	0.00618623	0.12593	0	0.299587	0.0504591	0.0351737	0.0695256	0	0.037319	0	0	0.0855353	0.0602839	0.144919	0.00740565	0.0466953	0.00549225	0.0131308	0	0	0.143	0.0758041	1.07057
TCGA-VQ-A8E3-01A-11R-A39E-31	0.0655385	0	0.00755364	0.190119	0	0.0629586	0.161834	0.0356751	0.0116875	0.096456	0	0.0689	0	0.0285109	0.00432446	0.0704691	0.00385979	0.118565	0.0735488	0	0	0	0.048	0.14881	1.03534
TCGA-KB-A93H-01A-11R-A39E-31	0.00294188	0	0	0.0544212	0	0.37424	0.0634544	0.0262778	0	0	0	0.0270561	0	0.137901	0.139434	0.0808896	0	0.0533582	0.0398906	0	0	0.000135808	0.319	0.0288193	1.09606
TCGA-CG-4476-01A-01R-1157-13	0.124127	0	0.0154337	0.0608595	0	0.250198	0.035558	0.00315748	0.0139525	0	0.00721885	0	0	0.049191	0.0275713	0.195162	0.0504805	0.00106583	0.132325	0	0.0161128	0.0175866	0.013	0.289076	0.961261
TCGA-BR-8297-01A-12R-2343-13	0.171634	0	0	0.129754	0	0.234022	0.0203506	0.0264951	0.048111	0	0	0.0600632	0.0115893	0.0377547	0.0909221	0.0555757	0.00545519	0	0.108272	0	0	0	0.015	0.242044	0.993029
TCGA-HU-A4GF-01A-11R-A24K-31	0.0898536	0	0.00403938	0.0215809	0	0.217482	0.0546387	0.0371615	0.0373085	0	0.0550508	0	0.00945171	0.244244	0.069526	0.0489989	0	0.0246288	0	0.0662132	0	0.0198219	0.058	0.13677	1.03277
TCGA-HU-A4GT-01A-21R-A251-31	0.0925678	0	0.00939089	0.028345	0	0.344829	0.00393185	0.00920473	0.0277802	0	0	0.0251297	0.0057681	0.230136	0.0591248	0.0928909	0.0103987	0.00854992	0	0.0519524	0	0	0.065	0.13165	1.04012
TCGA-VQ-A91A-01A-11R-A414-31	0.0479289	0	0.0400726	0.00981975	0	0.161519	0	0	0.000801245	0	0.0343617	0	0.00803289	0.287094	0.00196889	0.13518	0	0.0927834	0	0.140022	0.00592835	0.0344871	0.022	0.206933	1.01141
TCGA-VQ-A8PX-01A-12R-A414-31	0.182331	0	0.148021	0.187821	0	0.267916	0.00151048	0.00235838	0.0570059	0	0	0.0179081	0.016922	0.0126344	0.0140262	0.0044927	0	0.0413491	0	0.0222263	0	0.0234775	0.006	0.40414	0.924291
TCGA-IN-A7NR-01A-11R-A354-31	0.187455	0	0.068433	0.108263	0	0.252194	0	0.0233068	0.0710082	0	0	0.0623066	0.0153054	0	0.0347172	0.0656485	0.00906236	0.0383305	0.0639695	0	0	0	0.009	0.336745	0.951112
TCGA-HU-A4G8-01A-11R-A251-31	0.0771965	0.0684691	0	0.0938787	0	0.214314	0.116495	0.0888276	0	0	0.00162025	0	0	0.136525	0.104419	0.0883148	0	0.00515716	0	0	0.00478321	0	0.014	0.259389	0.982106
TCGA-CG-5724-01A-11R-1602-13	0.0102298	0.0168886	0	0.109266	0	0.12249	0.0577181	0.00779626	0.0582975	0	0.0085454	0.00434233	0.0161538	0.128413	0.0977613	0.208038	0.00168033	0.0136313	0	0.107319	0	0.0314286	0.037	0.170109	1.01876
TCGA-BR-4201-01A-01R-1131-13	0.0378674	0	0.00784178	0.03094	0	0.231711	0.0790724	0	0	0	0.0553691	0	0	0.0849118	0.055554	0.196108	0.00822491	0	0	0.0850478	0.0559381	0.0714138	0.113	0.0913152	1.04216
TCGA-VQ-A91K-01A-11R-A414-31	0.026146	0	0	0.096443	0	0.282975	0.0193952	0.0539247	0.0524959	0	0	0.0556158	0.0059908	0.0964212	0.0544186	0.170077	0	0.0185254	0.056168	0	0	0.0114035	0.085	0.114848	1.04668
TCGA-IN-A6RL-01A-11R-A32D-31	0.151272	0	0.0583121	0.0723582	0	0.251299	0.0276562	0.00931499	0.0590618	0	0	0	0.0219341	0.00512535	0.115345	0.14412	0.0176417	0.00813979	0.0532794	0	0	0.00514155	0.011	0.32276	0.95239
TCGA-MX-A5UJ-01A-11R-A31P-31	0.130649	0	0.00634368	0.11141	0	0.336615	0.00731047	0.0599519	0.00884938	0	0	0.0129431	0.00309704	0.0393111	0.0881192	0.0985071	0	0.00919449	0.0443056	0.0290875	0	0.014305	0.031	0.18441	1.0204
TCGA-BR-8286-01A-12R-2343-13	0.014171	0	0	0.152116	0	0.151198	0.0404186	0.00440322	0.104985	0	0	0.0159182	0	0.124379	0.0472478	0.194523	0.0498094	0.013268	0.0486511	0.0387469	0	0.000164349	0.022	0.206916	1.00157
TCGA-R5-A7ZF-01A-11R-A354-31	0.00382107	0.00199424	0.0121627	0.0206003	0	0.304082	0.205823	0	0	0	0.0617758	0	0	0.180028	0.151621	0	0.00704987	0	0	0.038767	0.0122754	0	0.221	0.0506201	1.08189
TCGA-D7-6815-01A-11R-1884-13	0.061843	0	0.0172902	0.0462447	0	0.202259	0.0421577	0.0159406	0.0762748	0	0.0451623	0	0	0.319292	0.045392	0.10672	0.00709726	0.00300451	0.00560588	0	0	0.00571593	0.084	0.116841	1.05002
TCGA-CD-8525-01A-11R-2343-13	0.104343	0	0.00151966	0.226878	0	0.118186	0.0571501	0.0445465	0.0400832	0	0.0324455	0	0	0.178194	0.107577	0.0704857	0	0.000369417	0	0.00980157	0	0.00842052	0.051	0.142871	1.03927
TCGA-CG-5719-01A-11R-1602-13	0.0928779	0	0.0487561	0.0169983	0	0.174276	0	0	0.052384	0.00682442	0	0.0155151	0	0.421353	0.00407765	0.118034	0	0	0.0274387	0	0	0.0214658	0.02	0.209956	1.021
TCGA-RD-A8NB-01A-12R-A39E-31	0.13478	0	0	0.054027	0	0.233943	0.04515	0.0638997	0.0539482	0	0	0.0704179	0	0.0381053	0.134563	0.0624879	0.0242492	0.00570539	0.0640021	0	0	0.0147204	0.014	0.258883	0.98513
TCGA-BR-A4IV-01A-31R-A251-31	0.0637713	0	0.0363312	0.0646694	0	0.296314	0.0223051	0	0.0625544	0	0	0.0162249	0.00654656	0.0371975	0.0325342	0.227716	0.0286859	0.00133247	0.0809792	0.010721	0	0.0121172	0.04	0.163973	1.01508
TCGA-HF-A5NB-01A-11R-A31P-31	0.013185	0	0	0.2087	0	0.251241	0.0825874	0.0513172	0.0327224	0	0	0.0250225	0	0.0887211	0.0395581	0.13965	0.0316158	0	0	0.0356786	0	0	0.081	0.119187	1.05425
TCGA-FP-8099-01A-11R-2343-13	0.140003	0	0.00454057	0.0355825	0	0.220423	0.00398408	0.0323145	0.0527634	0	0	0	0	0.294147	0.091973	0.0946873	0	0.00957115	0.0161446	0	0	0.00386628	0.037	0.170677	1.02689
TCGA-VQ-A94T-01A-11R-A414-31	0.0574577	0	0.0217644	0.0216661	0	0.296307	0.0189155	0.0192501	0.0441379	0	0.132191	0.0384183	0	0.172901	0.004155	0.108983	0	0.00899248	0	0.0317854	0	0.0230752	0.199	0.0549449	1.0767
TCGA-CD-8533-01A-11R-2343-13	0.203211	0	0.0794547	0.0572791	0	0.172338	0.0812192	0.0237642	0.0139385	0	0.00982475	0	0	0.0570104	0.0409537	0.0941655	0.116756	0	0.0389362	0	0.0111482	0	0.008	0.356286	0.935576
TCGA-CD-8530-01A-11R-2343-13	0.0711421	0	0	0.102809	0	0.246591	0	0.00896364	0.0764833	0	0	0.00729744	0.00859917	0.0441718	0.0221923	0.157328	0.112446	0.0195806	0.0252197	0.0971756	0	0	0.02	0.209309	0.99861
TCGA-VQ-AA68-01A-11R-A414-31	0.217067	0	0.0299745	0.141938	0	0.151583	0.0566551	0.0182308	0.0899397	0	0.00441725	0	0	0.0848374	0.0455624	0.0715875	0.00834917	0.0170253	0.0628321	0	0	0	0.019	0.225397	0.997738
TCGA-BR-8677-01A-11R-2402-13	0.0144756	0	0	0.322109	0	0.0945256	0.0420841	0.0384818	0.0930691	0	0	0.0486099	0.00893635	0.00722695	0.190178	0.0856073	0.00482505	0	0.049872	0	0	0	0.015	0.244006	1.01551
TCGA-HU-A4HB-01A-12R-A251-31	0.236783	0.0733096	0.0495266	0.0740467	0	0.233964	0.0199605	0.0360773	0.0640134	0	0	0.0148587	0	0.100837	0.0240887	0.0276679	0	0.00448911	0.040377	0	0	0	0	0.485638	0.87352
TCGA-BR-7707-01A-11R-2055-13	0.0262113	0	0.0527192	0.0870315	0	0.151224	0.134811	0.0470164	0.0185406	0.00853551	0.0551085	0	0	0.0777364	0.0910544	0.0997602	0	0.0348853	0	0.0887673	0	0.0265977	0.03	0.187323	1.00778
TCGA-VQ-A8P8-01A-11R-A39E-31	0.145943	0.146702	0.052484	0.101596	0	0.278409	0.00801806	0	0.0791045	0	0	0.0041776	0	0.0457894	0.0192297	0.00360952	0.0304289	0.0109574	0.0576154	0.0139448	0	0.00199062	0.005	0.422056	0.909308
TCGA-BR-8384-01A-21R-2402-13	0.0964088	0	0	0.218283	0	0.258724	0.0257199	0	0.0347942	0	0	0.00141017	0.0137673	0	0.0453483	0.169564	0.0598158	0.0169248	0.0592401	0	0	0	0.02	0.209299	1.00425
TCGA-RD-A8N1-01A-12R-A36D-31	0.112309	0.0222817	0.0429478	0.145068	0	0.218996	0.0226272	0.0340476	0.0983932	0	0	0.0284068	0	0.110728	0.0505634	0.0811418	0.00693577	0.00499839	0.0200615	0	0.000494185	0	0.012	0.294208	0.969453
TCGA-VQ-A8DT-01A-11R-A36D-31	0	0.0166596	0.0229546	0.137848	0	0.385525	0.103992	0.010942	0.0166377	0	0	0.0395289	0	0.0515323	0.0391169	0.0615752	0.00195015	0.0216465	0.0685874	0	0	0.0215036	0.164	0.06754	1.07835
TCGA-BR-8487-01A-11R-2402-13	0.000645228	0.0421306	0	0.0873601	0	0.226577	0.0797149	0.0303235	0.0285367	0.0152227	0	0.00601927	0	0.174604	0.108597	0.170144	0.00310356	0	0.0270208	0	0	0	0.167	0.0668305	1.06439
TCGA-CD-8526-01A-11R-2343-13	0.129948	0	0.0265821	0.0849725	0	0.190955	0.0594145	0.0848994	0.0771082	0	0	0.0181047	0	0.162501	0.0363906	0.0897175	0.00150655	0.0315992	0.00630061	0	0	0	0.033	0.180042	1.01745
TCGA-HU-A4H6-01A-11R-A251-31	0.189525	0.0143335	0.0701336	0.0390071	0	0.169488	0.0378691	0.0479835	0.04613	0	0	0.0426163	0	0.0873891	0.072884	0.0287238	0.00922375	0.00651552	0.0748503	0	0	0.063328	0.006	0.389347	0.921383
TCGA-BR-7957-01A-11R-2203-13	0.0918506	0	0	0.0522859	0	0.216422	0.0165928	0.0657752	0.031609	0	0	0.00776641	0	0.14943	0.0595031	0.127809	0.000401217	0	0.162599	0	0	0.0179561	0.056	0.141589	1.02375
TCGA-BR-6452-01A-12R-1802-13	0.0606985	0	0.00399509	0.131585	0	0.206562	0.112936	0.0189142	0.0620294	0	0.032711	0	0	0.167483	0.0497505	0.120133	0.01397	0.0040539	0	0.015179	0	0	0.097	0.104992	1.04809
TCGA-BR-8592-01A-11R-2402-13	0.169443	0.0202322	0.0355065	0.120764	0	0.28434	0.0242423	0.0229144	0.0312667	0	0	0.0139999	0.0150149	0	0.0201019	0.148075	0.0242936	0	0.0645144	0	0.00261073	0.00268074	0.011	0.316738	0.956865
TCGA-D7-8573-01A-11R-2343-13	0.160776	0	0.00427869	0.0734925	0	0.310535	0.0512208	0.0267081	0	0	0	0	0.0176039	0.183961	0.107755	0	4.22305e-05	0	0	0.0636261	0	0	0.019	0.226397	1.00037
TCGA-D7-A6F0-01A-11R-A31P-31	0.0386473	0	0.00247354	0.114624	0	0.206268	0.0453978	0.0318898	0.0788037	0	0	0.0378964	0	0.165359	0.0700849	0.193426	0.00680005	0	0	0.00832928	0	0	0.18	0.0612068	1.07097
TCGA-FP-A8CX-01A-11R-A36D-31	0	0.0343344	0.0735892	0.0981023	0	0.177497	0.00174975	0.0143492	0.10173	0	0	0.0445997	0	0.221766	0.0645157	0.1007	0.0139527	0	0.0475259	0	0	0.00558726	0.028	0.190643	1.01064
TCGA-ZQ-A9CR-01A-11R-A39E-31	0.0836347	0	0.017988	0.149793	0	0.209977	0.0864061	0.0114389	0	0	0.0693085	0	0	0.119826	0.0911198	0.0927344	0.0119952	0.0208484	0	0.0193731	0	0.015557	0.058	0.137117	1.03377
TCGA-HF-7131-01A-11R-2055-13	0.180325	0	0.0681318	0.0674253	0	0.320603	0.0184162	0	0.067772	0	0.0264808	0	0.0118462	0.0741775	0.0268701	0.052762	0.00079734	0.0171026	0.00378249	0.0189174	0	0.0445903	0.011	0.315486	0.959773
TCGA-HU-8238-01A-11R-2343-13	0.101388	0	0.00531221	0.0713187	0	0.159242	0.00327422	0.0312632	0.0697999	0	0	0.0385391	0	0.153502	0.0589785	0.0916436	0	0.0414855	0.145487	0.0122301	0	0.0165362	0.02	0.210067	0.996
TCGA-VQ-AA6A-01A-11R-A414-31	0.0393733	0	0.0038604	0.0516034	0	0.327997	0	0.0470251	0.075981	0	0	0.0623003	0	0.193641	0.0566731	0.0709659	0.0392382	0.000529059	0.0308125	0	0	0	0.176	0.0642351	1.07482
TCGA-BR-8081-01A-11R-2343-13	0.0640417	0	0.0189593	0.10264	0	0.150909	0.0907135	0.0721519	0.061264	0	0	0.0205111	0	0.176616	0.108336	0.0989849	0.0077382	0.00950448	0	0.0176298	0	0	0.057	0.140342	1.03409
TCGA-VQ-AA6G-01A-11R-A414-31	0.0573151	0	0.0358058	0.0196729	0	0.346727	0	0	0	0	0.0476441	0	0.00284751	0.184496	0.00559255	0.0181584	0	0.119244	0	0.14215	0	0.0203454	0.127	0.0850789	1.05783
TCGA-BR-8686-01A-11R-2402-13	0.10883	0	0	0.266703	0	0.22099	0.0221268	0.0216376	0.0432516	0	0	0.0119244	0.0222283	0.00435163	0.115758	0.110469	0.00556159	0	0.0461685	0	0	0	0.05	0.145448	1.04684
TCGA-VQ-A94O-01A-11R-A414-31	0.0778767	0	0.0140416	0.0459681	0	0.217472	0.0719071	0.0771474	0.0830236	0	0.0542674	0	0	0.198957	0.00274526	0.0457212	0	0.0128719	0	0.0980008	0	0	0.075	0.123686	1.04376
TCGA-FP-8211-01A-11R-2343-13	0.184994	0	0.0389215	0.152218	0	0.314336	0.0535862	0.0206942	0.0673856	0	0	0.0261983	0	0.0406145	0.0262375	0.0516477	0	0.015888	0.00727873	0	0	0	0.013	0.278033	0.987538
TCGA-BR-7197-01A-11R-2203-13	0.0814723	0	0.00780923	0.0535393	0	0.174954	0	0.0244086	0.0361189	0	0.00595195	0.000885707	0	0.409405	0.0997305	0.0920549	0.00370411	0	0.00996518	0	0	0	0.027	0.19408	1.02938
TCGA-FP-7735-01A-11R-2055-13	0.0707917	0.056458	0.00861158	0.131674	0	0.136923	0.0355382	0.0227181	0.126631	0	0	0.0376721	0.00270057	0.133907	0.05285	0.145959	0.00115488	0	0.0364108	0	0	0	0.023	0.204299	1.00432
TCGA-D7-A6EY-01A-21R-A31P-31	0.124609	0.00517228	0.0404344	0.104251	0	0.225307	0.0343581	0.0575898	0.0715182	0	0	0.0237761	0	0.0798027	0.0971956	0.073686	0.0128008	0	0.0253376	0	0	0.0241611	0.012	0.298468	0.965539
TCGA-BR-8678-01A-11R-2402-13	0.0735268	0	0.00818699	0.173417	0	0.0550319	0.0608616	0.0268013	0.0196583	0	0.00545188	0.0170938	0	0.302435	0.192321	0.0652142	0	0	0	0	0	0	0.004	0.430911	0.905013
TCGA-BR-8680-01A-11R-2402-13	0.130099	0	0.0163693	0.142914	0	0.159646	0.0153859	0.123604	0	0	0.0228441	0	0	0.155137	0.0295526	0.117801	0.00733819	0	0	0.0441822	0.0351264	0	0.135	0.0800126	1.05727
TCGA-CG-4462-01A-01R-1157-13	0.0306634	0	0.00487754	0.00937778	0	0.219306	0.0206267	0	0	0	0.0228832	0	0.0180924	0.0469499	0.00803408	0.234611	0.0239762	0.044853	0	0.0371051	0.0434734	0.23517	0.023	0.206141	1.01074
TCGA-RD-A8N5-01A-12R-A36D-31	0.0412963	0	0.0029236	0	0	0.176708	0	0	0	0	0.0565497	0	0.0360386	0.255236	0	0.146139	0	0.0236978	0	0.124124	0	0.137286	0.007	0.380761	0.929175
TCGA-BR-8295-01A-11R-2343-13	0.351212	0	0.104412	0.0442928	0	0.0926994	0	0.0671908	0.0175644	0	0	0.0164561	0	0.188076	0.0596489	0.0419755	0	0	0.0164717	0	0	0	0	0.536276	0.843273
TCGA-D7-8578-01A-21R-2343-13	0.066294	0	0	0.138246	0	0.235073	0.00712429	0.0355261	0.0750606	0	0	0.0591695	0.00296235	0.0366991	0.0507447	0.204859	0.0140074	0.0133388	0.0546096	0	0	0.00628566	0.091	0.109212	1.04817
TCGA-R5-A7ZI-01A-11R-A354-31	0.0173329	0.0114853	0.0112419	0.221576	0	0.117466	0.116988	0.0737395	0.0775358	0	0	0	0	0.0235107	0.0383605	0.180449	0	0.0901499	0	0.0180861	0	0.00207857	0.109	0.0944199	1.05712
TCGA-FP-8209-01A-11R-2343-13	0.297401	0	0	0.177155	0	0.203804	0.0246573	0	0.0713724	0	0	0.0048237	0.00746469	0.0652086	0.0300497	0.0677994	0	0.0171062	0.0315114	0	0	0.00164695	0.007	0.380123	0.931251
TCGA-D7-8574-01A-13R-2343-13	0.00338471	0.364457	0.0150774	0.129141	0	0.240441	0.0115201	0.0272859	0.0589782	0	0	0.0110659	0.00193234	0.0521144	0.0200381	0.049767	0	0.00394392	0.0108536	0	0	0	0	0.507399	0.861192
TCGA-D7-5577-01A-01R-1602-13	0.10428	0	0.0250557	0.216415	0	0.055847	0.118808	0.0285514	0.0444838	0	0.0433204	0	0.00184795	0.0803972	0.103374	0.158854	0.00673503	0.00209463	0.0029795	0.00187214	0	0.00508567	0.004	0.442819	0.89581
TCGA-R5-A7O7-01A-11R-A33Y-31	0.111452	0	0.0325841	0.0845568	0	0.377363	0.0544944	0.0226091	0.0280821	0	0.051707	0	0	0.0195679	0.0450849	0	0.0116734	0.0249227	0	0.109815	0	0.0260866	0.03	0.187704	1.02411
TCGA-RD-A7BS-01A-11R-A32D-31	0.153552	0.0612794	0	0.0902486	0	0.187214	0.00501757	0.0392111	0.0549001	0	0	0.0212433	0.00384851	0.138951	0.158394	0.0239445	0	0.0132549	0.0489406	0	0	0	0.012	0.293474	0.971889
TCGA-BR-A4J5-01A-21R-A251-31	0.108526	0	0.044922	0.0733392	0	0.204669	0.0129238	0.0241027	0.0551203	0	0	0.00350181	0	0.230691	0.0330948	0.130238	0	0	0.0749485	0	0	0.00392213	0.016	0.236136	0.989334
TCGA-BR-6709-01A-11R-1884-13	0.0487669	0	0.010399	0.220888	0	0.227211	0.0431178	0	0.0666191	0	0.00889309	0	0	0.116343	0.0726268	0.164018	0	0.00622455	0.00192236	0.00319272	0	0.00977748	0.13	0.0829347	1.06633
TCGA-MX-A666-01A-11R-A31P-31	0.400095	0.0737973	0.0501892	0.0506293	0	0.134649	0	0.0464224	0.068713	0	0	0.0256579	0	0.0729952	0.000372155	0.0335608	0	0.0147729	0.0281456	0	0	0	0	0.544439	0.839434
TCGA-BR-A44T-01A-32R-A24K-31	0.463969	0.0695084	0.0189054	0.0570589	0	0.147131	0.0148691	0.0231704	0.0630282	0	0	0.0202454	0	0.0630377	0.0271829	0.0176392	0	0	0.0142543	0	0	0	0	0.643549	0.764991
TCGA-CD-5813-01A-11R-1602-13	0.0884408	0	0.0537141	0.158807	0	0.122809	0.0079969	0.0720745	0.0637157	0	0	0.0351684	0.0246462	0.0950349	0.0660817	0.126546	0.069458	0	0	0.00627511	0.00923158	0	0.019	0.222886	0.994522
TCGA-CG-4444-01A-01R-1157-13	0.0465522	0.00486435	0.0395937	0.0525807	0	0.23385	0.0320579	0.0282922	0.0105822	0	0.0565904	0	0.00221171	0.0824018	0.0748995	0.188935	0.0167909	0	0	0.0550079	0.0303787	0.0444115	0.049	0.146173	1.02068
TCGA-CD-5798-01A-11R-1602-13	0.0109949	0	0	0.10837	0	0.241071	0	0	0.0560951	0	0	0.044856	0.054144	0.0563477	0.0388152	0.255022	0.0526352	0.0211939	0.0215452	0.0377838	0	0.00112696	0.013	0.271271	0.973831
TCGA-BR-7851-01A-11R-2203-13	0.0784765	0	0.00284197	0.114694	0	0.210345	0.0509201	0.0479124	0.0645828	0	0.00132807	0.0330064	0.00881532	0.177113	0.0770404	0.0921289	0.0169565	0	0.0153874	0	0	0.00845229	0.102	0.0998066	1.05195
TCGA-BR-8591-01A-11R-2402-13	0.0458431	0.0270255	0	0.00362032	0	0.248423	0.0846819	0.0212176	0.0141685	0	0	0.0701884	0	0.198293	0.0863278	0.12756	0.00258508	0	0.070066	0	0	0	0.146	0.0744493	1.0547
TCGA-D7-A6EV-01A-11R-A31P-31	0.0929572	0	0.0364055	0.0312703	0	0.295416	0.0392997	0.0364837	0.0500194	0	0	0.022468	0	0.156211	0.0339858	0.129612	0.0257497	0.0258783	0.00253705	0.00785008	0	0.0138567	0.118	0.0887989	1.05117
TCGA-R5-A805-01A-11R-A36D-31	0.0391915	0	0.0300634	0.0501636	0	0.120117	0	0.0159309	0.0371186	0	0	0.0220606	0.010188	0.140201	0.013192	0.123062	0	0.0730204	0	0.0798852	0	0.245805	0.019	0.218283	1.00835
TCGA-VQ-AA6F-01A-31R-A414-31	0.195736	0	0.0910757	0.0887881	0	0.213881	0	0.0265248	0.0662129	0	0	0.0402158	0	0.0627194	0.117232	0.0248066	0	0.00606963	0.0667378	0	0	0	0.008	0.356416	0.942348
TCGA-BR-4256-01A-01R-1131-13	0.0157632	0	0.000641846	0.0699319	0	0.156985	0.095016	0.0217139	0	0	0.0572076	0	0.0626866	0.104005	0.0595262	0.126993	0	0.0232889	0.100305	0.0285137	0	0.0774218	0.127	0.0846533	1.04149
TCGA-BR-A4J6-01A-11R-A251-31	0.211353	0	0.331913	0.0911738	0	0.154897	0	0.0227325	0.0173612	0	0	0.0489271	0.0105799	0	0.00942765	0.0472782	0.0173665	0	0.0369902	0	0	0	0	0.568837	0.828567
TCGA-CG-4443-01A-01R-1157-13	0.00033808	0	0	0	0	0.183838	0.00513493	0.0248183	0.00346294	0	0.0554063	0	0.0188835	0.178048	0	0.471659	0	0	0	0.0584111	0	0	0.102	0.0997867	1.07249
TCGA-CG-5718-01A-11R-1602-13	0.018312	0.0216667	0	0.0784327	0	0.230942	0.0408559	0.0323847	0.0575934	0	0.00571693	0.0160346	0.000186032	0.165155	0.0877906	0.0973204	0.00689465	0	0	0.0650989	0	0.0756156	0.187	0.0593178	1.06782
TCGA-BR-6455-01A-11R-1802-13	0.0896529	0	0.00176262	0.310858	0	0.0588183	0.0613293	0.041125	0.0461347	0	0.0182295	0	0.0347244	0.114809	0.09266	0.109141	0.0122546	0	0	0.00850081	0	0	0.029	0.189352	1.01681
TCGA-BR-4363-01A-01R-1157-13	0.0241224	0	0.0314642	0.105389	0	0.191269	0.112249	0.0230363	0.0143243	0	0.0226668	0	0	0.104894	0.0940111	0.167688	0.0162548	0	0.0403908	0	0.0480482	0.00419099	0.111	0.093827	1.04094
TCGA-VQ-A8P5-01A-11R-A39E-31	0.11722	0	0.0599711	0.0997543	0	0.152987	0.0646622	0.0460602	0.0291666	0	0.0233042	0	0	0.151181	0.0903159	0.112736	0.000502707	0	0.0170864	0	0	0.0350527	0.014	0.257738	0.978938
TCGA-BR-A4PF-01A-11R-A251-31	0.0539382	0	0.00625321	0.0865887	0	0.132732	0.0688687	0.0718109	0.0335244	0	0.0151514	0	0	0.131452	0.100486	0.203737	0.00360051	0	0.0119716	0	0.00811707	0.0717677	0.092	0.108688	1.04138
TCGA-VQ-A94R-01A-11R-A414-31	0.0842668	0	0.00626337	0.0900008	0	0.322915	0.0256381	0.0364184	0.0356192	0	0.0296021	0	0.0160298	0.0335806	0.142859	0.120746	0.0129347	0	0.043126	0	0	0	0.048	0.151045	1.03611
TCGA-BR-4369-01A-01R-1157-13	0.12027	0	0.110293	0.0611512	0	0.29274	0.03605	0.0266109	0.0228375	0	0.0150749	0	0.00609035	0.0123457	0.0426181	0.101699	0.127817	0	0.00573954	0	0.0186635	0	0.011	0.312775	0.956773
TCGA-D7-6519-01A-11R-1802-13	0.0228427	0	0	0.243233	0	0.106598	0	0.0391591	0.122213	0	0.00380463	0.0587111	0.0283695	0.0120544	0.0322086	0.199901	0.024346	0.0128066	0.0937526	0	0	0	0.051	0.142809	1.03693
TCGA-VQ-A91U-01A-11R-A414-31	0.0218293	0.00143798	0.0432105	0.214014	0	0.14777	0.065993	0.0820548	0.0653165	0	0.00406067	0	0	0.163878	0.0583033	0.0978054	0.0151402	0	0.0191869	0	0	0	0.089	0.110147	1.05179
TCGA-VQ-A925-01A-11R-A414-31	0.120925	0	0.00835239	0.186676	0	0.437284	0.033313	0.00553116	0.0171129	0	0	0.00659791	0.00846064	0.0253053	0.050773	0.0598093	0.0113274	0.0108641	0.0176677	0	0	0	0.037	0.170169	1.04672
TCGA-BR-8372-01A-11R-2343-13	0.00394533	0	0	0.198811	0	0.0933536	0.174688	0.0486422	0.000487624	0	0.00138473	0	0.000545347	0.106997	0.0965184	0.152415	0.0608447	0	0.0555275	0	0.00481614	0.00102247	0.014	0.260569	0.976872
TCGA-F1-6875-01A-11R-2055-13	0	0.0184204	0	0.0914499	0	0	0	0.0564021	0.0923987	0	0.0527084	0	0	0.534443	0	0.0236322	0	0	0	0.124348	0.00619767	0	0.1	0.100446	1.10416
TCGA-FP-7916-01A-11R-2203-13	0.0899829	0	0.0144808	0.167739	0	0.166288	0.0692499	0.00832934	0.0445654	0	0.00377962	0.00240747	0.0126622	0.065439	0.12569	0.0986687	0.00233506	0.0144998	0.113882	0	0	0	0.057	0.140212	1.02943
TCGA-VQ-AA6D-01A-11R-A414-31	0.0687151	0	0.00256119	0.0225917	0	0.233862	0	0.0936258	0.0316576	0	0	0.0542274	0	0.245836	0.0699188	0.0367912	0	0.0340999	0	0.106113	0	0	0.346	0.0236133	1.09074
TCGA-BR-8589-01A-11R-2402-13	0.0577347	0	0.0037331	0.408724	0	0.00765725	0.113287	0.060168	0.0147857	0	0	0.0289165	0.00753662	0.0102237	0.0779406	0.0963972	0.0780775	0.00505126	0.0297676	0	0	0	0.013	0.267995	0.98524
TCGA-3M-AB46-01A-11R-A414-31	0.00171354	0.00260028	0.00593325	0.0845631	0	0.286911	0	0.04858	0.0134621	0	0	0	0.0302215	0.330661	0.0800285	0	0.0155383	0	0	0.0587367	0.0410504	0	0.179	0.0617218	1.08301
TCGA-CG-5734-01A-11R-1602-13	0.050563	0	0.105119	0.067461	0	0.190539	0.0722978	0.0179919	0.0428644	0	0.0200162	0	0	0.252713	0.0654561	0.054471	0.0141478	0	0.00546437	0	0.00754229	0.0333536	0.015	0.242978	0.988102
TCGA-BR-4294-01A-01R-1131-13	0.0635636	0	0.0118984	0.121264	0	0.17391	0.0777951	0	0	0	0.0434957	0	0.144068	0.0404041	0.0224562	0.107742	0.016184	0.00489052	0.000218479	0	0.130235	0.0418753	0.129	0.0837291	1.043
TCGA-VQ-A924-01A-11R-A414-31	0.0115143	0	0.000158364	0.154775	0	0.177342	0.152054	0.0485609	0.00577947	0.00137572	0.00239422	0	0	0.153721	0.0916924	0.154283	0	0.0238196	0.01953	0	0	0.00300072	0.019	0.220326	0.999136
TCGA-BR-8683-01A-11R-2402-13	0.0899976	0	0	0.131893	0	0.216262	0.0325602	0.0595484	0.0993045	0	0.00630521	0	0	0.105405	0.0744837	0.0811926	0.0590237	0.026465	0.0175591	0	0	0	0.088	0.110904	1.04925
TCGA-VQ-A8PK-01A-12R-A414-31	0.0849356	0	0.0220091	0.078823	0	0.203324	0.0947325	0.0292169	0.103502	0	0.00594795	0.0600666	0.0145127	0.131528	0.154467	0.0134337	0	0.00350159	0	0	0	0	0.073	0.12481	1.0548
TCGA-BR-A4J4-01A-12R-A251-31	0.0934086	0	0	0.0978113	0	0.291537	0.00605766	0.0191194	0.0696917	0	0.00236183	0.0180938	0.00972091	0.014635	0.125541	0.0896459	0.144419	0	0	0.0179573	0	0	0.02	0.213326	1.00509
TCGA-R5-A7ZE-01B-11R-A354-31	0.0402428	0	0	0.0140589	0	0.0947776	0.0831458	0	0.0277655	0	0.0401782	0	0	0.314527	0	0.0381219	0.0218228	0.0490165	0	0.225495	0	0.0508474	0.281	0.0360464	1.10302
TCGA-D7-6522-01A-11R-1802-13	0.0533743	0.0534923	0.0482756	0.157883	0	0.148088	0.0430798	0.01325	0.0905257	0	0	0.0141942	0.000507669	0.0950236	0.0480808	0.149874	0.0404372	0	0.0381157	0	0.00231884	0.00348014	0.011	0.317743	0.952401
TCGA-D7-6822-01A-11R-1884-13	0.0306082	0	0.000883364	0.132265	0	0.225846	0.0439839	0	0.000745724	0	0.0610046	0	0	0.22133	0.0827374	0.0658544	0.0172028	0	0.000573093	0	0	0.116965	0.109	0.0944168	1.06034
TCGA-BR-6803-01A-11R-1884-13	0.24484	0	0.062834	0.148104	0	0.259498	0.0147115	0.0412479	0.0444884	0	0.0050995	0	0.0139729	0.00490416	0.0472387	0.0628546	0.0143039	0	0.0359024	0	0	0	0.006	0.386475	0.929274
TCGA-BR-8483-01A-31R-2402-13	0.0697401	0	0.0232206	0.0740488	0	0.163441	0.0107109	0.0427033	0.0256853	0	0	0	0	0.349765	0.144787	0.0717409	0.00354839	0	0.0206087	0	0	0	0.052	0.142372	1.04915
TCGA-BR-6563-01A-13R-2055-13	0.13947	0	0.0481457	0.249121	0	0.0633756	0.0410018	0.0318011	0.0699839	0	0	0.00577405	0.0145491	0.084248	0.0594099	0.0680692	0.0767923	0	0.0482588	0	0	0	0.011	0.316154	0.954181
TCGA-VQ-A8E7-01B-11R-A414-31	0.0831563	0	0.0127797	0.0464052	0	0.271286	0.0803709	0.0134987	0.000618382	0	0.0673662	0	0	0.157761	0.0803564	0.121211	0.00208218	0.00305962	0.0436011	0	0	0.0164474	0.098	0.103777	1.04062
TCGA-CG-4436-01A-01R-1157-13	0.0656618	0	0.00914268	0	0	0.18444	0.13279	0.00647297	0	0.0035303	0	0.00490763	0	0.147807	0.0619393	0.102568	0	0	0	0.120583	0.0227808	0.137376	0.189	0.0590255	1.06275
TCGA-D7-6520-01A-11R-1802-13	0.0822329	0	0	0.0428161	0	0.254816	0.0553733	0.0426843	0.103173	0	0.0218892	0	0.0282198	0.0566907	0.0974189	0.105773	0	0.0428505	0.064854	0	0	0.00120882	0.069	0.127975	1.03622
TCGA-BR-4368-01A-01R-1157-13	0.0784479	0	0.00167997	0.144763	0	0.256034	0.121817	0.0308785	0	0	0.0174613	0	0	0.036347	0.107387	0.136816	0.00677385	0	0.0223567	0.00556923	0.0275288	0.00613925	0.035	0.174731	1.0189
TCGA-BR-8676-01A-11R-2402-13	0.00651747	0	0	0.38806	0	0	0.173245	0	0.0711659	0.00556416	0	0	0.00510338	0	0.0514283	0.251097	0.0222032	0	0	0.00419341	0	0.0214219	0.048	0.151689	1.03656
TCGA-BR-6457-01A-21R-1802-13	0.10083	0.0248714	0.137593	0.136469	0	0.196732	0.0526519	0.0200426	0.0197319	0	0	0.0222104	0.00939882	0.0295613	0.0590775	0.0539144	0.0376458	0.000491108	0.0985167	0	0	0.000261617	0.007	0.379238	0.927035
TCGA-D7-A747-01A-22R-A33Y-31	0.247105	0.0195704	0	0.116424	0	0.269015	0	0.0154482	0.0714027	0	0	0.0555369	0.004133	0.0125057	0.023784	0.0874795	0.00137417	0.0145906	0.0616305	0	0	0	0.005	0.42189	0.908662
TCGA-CG-4304-01A-01R-1157-13	0.0921401	0	0.174186	0.0268378	0	0.180376	0.0588484	0.00661748	0.0103644	0	0.0150974	0	0	0.108463	0.0632697	0.130816	0.0106844	0.0018916	0.00184954	0.00499882	0.0159667	0.0975933	0.006	0.402942	0.91545
TCGA-BR-A44U-01A-11R-A36D-31	0.0456991	0	0	0.0397109	0	0.178588	0	0	0.0726941	0	0	0.0921264	0	0.147121	0.105593	0.117627	0.127799	0	0.0730418	0	0	0	0.094	0.107205	1.04172
TCGA-KB-A93G-01A-11R-A39E-31	0.0193965	0	0.000659685	0	0	0.154996	0	0	0	0	0.0358224	0	0	0.314708	0.0105953	0.0703845	0	0.0379488	0	0.233711	0.0183899	0.103387	0.014	0.264576	1.00024
TCGA-BR-8367-01A-11R-2343-13	0.145947	0	0.010487	0.0733637	0	0.278256	0	0	0.00138371	0	0.00359329	0.0325448	0.0288192	0.0529	0.0169283	0.135331	0.0336672	0.00625229	0.180527	0	0	0	0.023	0.203581	0.998487
TCGA-D7-A6F2-01A-12R-A31P-31	0.0460333	0	0.00536074	0.126008	0	0.247127	0.000721188	0.00150158	0.0284572	0	0	0.0525635	0.0254424	0.140198	0.094589	0.101388	0.0171022	0	0.0889445	0	0.024564	0	0.085	0.115661	1.03981
TCGA-D7-6521-01A-11R-1802-13	0.176217	0	0.000567371	0.179005	0	0.197746	0.0462452	0.0199036	0.0345828	0	0.0576394	0	0.0245782	0.0329427	0.050043	0.120766	0.00329975	0	0.047545	0	0	0.00891949	0.013	0.271946	0.976847
TCGA-BR-6454-01A-11R-1802-13	0.0356158	0	0.0658264	0.26174	0	0.176089	0.118038	0.0742139	0.0834719	0	0.00508126	0	0.0053744	0.0328892	0.0675746	0.0447995	0.0204463	6.39146e-05	0.00202752	0	0	0.00674852	0.048	0.149117	1.05067
TCGA-CG-4466-01A-01R-1157-13	0.0844431	0	0.014815	0.00579773	0	0.286254	0.222125	0	0	0	0.0678164	0	0	0.0771659	0.100344	0.0752769	0	0.00306664	0	0	0.00229362	0.0606017	0.218	0.0517832	1.06423
TCGA-CD-8524-01A-11R-2343-13	0.0975369	0	0.00499451	0.21787	0	0.21163	0.045604	0.0124762	0.0853845	0	0	0	0.00203769	0.0272155	0.132065	0.0918089	0.0469031	0	0.0244737	0	0	0	0.065	0.130815	1.05011
TCGA-BR-7723-01A-11R-2055-13	0.0293084	0	0.0419022	0.140019	0	0.151668	0.051316	0.0566703	0.0641373	0	0	0	0.000388839	0.270137	0.0652574	0.109673	0.00317884	0	0.0110886	0	0.00525444	0	0.105	0.0974368	1.05651
TCGA-CD-A48C-01A-11R-A24K-31	0.0304419	0.0380816	0	0.14904	0	0.193062	0.0547715	0.027522	0.0315202	0	0	0.0206204	0	0.142276	0.099954	0.132357	0.0369034	0	0	0.0363849	0	0.00706624	0.058	0.136475	1.03422
TCGA-HU-A4GX-01A-12R-A251-31	0.0100919	0	0.0741568	0.412526	0	0	0.199178	0.0448536	0.0179528	0	0	0	0.00481802	0	0.141131	0.0691587	0.0099745	0	0.0144557	0	0	0.00170302	0.027	0.195296	1.02946
TCGA-BR-8382-01A-11R-2402-13	0.00509725	0.0138322	0.0029347	0.0791593	0	0.226795	0.0898453	0.036902	0.0040545	0	0.0346889	0.0591188	0.0115077	0.127724	0.115434	0.115714	0.0211675	0.00400284	0	0.0131992	0	0.0388236	0.17	0.0657852	1.06805
TCGA-IN-AB1V-01A-21R-A414-31	0.0874218	0.121364	0.0347893	0.1464	0	0.270163	0	0.0178956	0.0611792	0	0	0.0830761	0.0211639	0.000320749	0.0335186	0.0593724	0.0105477	0.0137056	0.0362868	0	0	0.00279618	0.016	0.238138	1.00456
TCGA-CD-8532-01A-11R-2343-13	0.0554681	0.00422322	0.0060598	0.11498	0	0.38491	0	0.0535292	0.0609121	0	0	0.0239788	0	0.112994	0.0487343	0.070605	0.00969704	0.0140843	0.022495	0.0173293	0	0	0.115	0.0903793	1.07385
TCGA-IN-8663-01A-11R-2402-13	0	0.0208688	0	0.14164	0	0.193315	0	0.0198105	0	0	0	0.0451958	0.015739	0.236754	0.0493789	0.193105	0.020836	0	0.0566478	0	0.0067094	0	0.392	0.0163004	1.08823
TCGA-VQ-A91D-01A-11R-A414-31	0.0515832	0	0.00922382	0.0803562	0	0.105121	0.00700592	0.0678307	0.00704151	0	0.0187803	0.0144098	0	0.20131	0.147404	0.0917896	0	0.0100082	0	0.178038	0	0.0100981	0.015	0.249091	0.995732
TCGA-KB-A6F7-01A-12R-A32D-31	0.0376713	0	0.0066205	0.252732	0	0.121706	0.149802	0.027591	0.0233388	0	0.024575	0.0138127	0	0.120046	0.0295068	0.150881	0.0135172	0.00886883	0	0.0193319	0	0	0.107	0.0959344	1.05516
TCGA-VQ-A8PQ-01A-11R-A414-31	0.17648	0.185581	0	0.0966461	0.0505284	0.228175	0.0192773	0	0.102838	0	0.00711645	0	0.00149392	0.0596251	0.0383403	0.020209	0	0.00527924	0.00841131	0	0	0	0	0.601492	0.801107
TCGA-B7-A5TN-01A-21R-A31P-31	0.0823954	0	0	0.0588733	0	0.307123	0.0475367	0.0231504	0.0760823	0	0	0.034387	0	0.0631825	0.0560286	0.183263	0.0126385	0	0.0478451	0	0	0.00749359	0.063	0.13275	1.03513
TCGA-VQ-A8E0-01A-11R-A414-31	0.096375	0	0.00688697	0.0240585	0	0.328123	0	0	0.00747	0	0.0422671	0	0	0.185592	0.00401538	0.141094	0	0.0255472	0	0.109716	0	0.0288551	0.167	0.0671305	1.06284
TCGA-CD-5803-01A-11R-1602-13	0.0644828	0	0.002756	0.242031	0	0.231712	0.0596836	0.0111815	0.101267	0	0	3.4777e-05	0.00891913	0.0327813	0.0754133	0.0818975	0.0550902	0.0133394	0.0194105	0	0	0	0	0.488525	0.871735
TCGA-BR-8371-01A-11R-2343-13	0.412665	0	0.0178842	0.0968024	0	0.201461	0	0	0.0988047	0	0	0.0527586	0.0130886	0.0119362	0.00245654	0.0340963	0	0.0219412	0.0344765	0	0.00162889	0	0	0.492317	0.873193
TCGA-VQ-A8PU-01A-12R-A414-31	0.122181	0	0.0371475	0	0	0.42955	0	0	0	0	0	0.0670196	0	0.0946452	0.0175949	0.102882	0.0365105	0.00152481	0.0424658	0	0	0.0484782	0.562	-0.00207113	1.09078
TCGA-HU-A4G2-01A-11R-A251-31	0.167239	0	0.015656	0.200891	0	0.140133	0.179892	0	0.0079873	0	0	0.0164658	0	0.00466757	0.0702247	0.124983	0.0621745	0.00324939	0.00444615	0	0	0.00198974	0.015	0.243009	0.987509
TCGA-B7-A5TK-01A-12R-A36D-31	0.0259781	0	0.00680403	0.354127	0	0	0.258096	0.0101204	0.0137232	0	0	0.0138556	0.00589409	0.00960304	0.124459	0.089615	0.0145841	0.0244771	0.0441562	0	0	0.00450668	0.015	0.252019	0.992213
TCGA-SW-A7EB-01A-11R-A354-31	0.220781	0	0.0587878	0.117243	0	0.196611	0	0.112357	0.0515225	0	0	0.0612387	0.00683351	0.0559375	0.0526942	0.0352892	0.0018906	0	0.0288138	0	0	0	0.008	0.354505	0.945912
TCGA-BR-8690-01A-11R-2402-13	0.00378488	0.0144699	0.0104928	0.268847	0	0.109814	0.138209	0.00300584	0.0522029	0	0	0.0154951	0.00360558	0.132176	0.0728992	0.126847	0.0029588	0	0.0443904	0	0.000800948	0	0.103	0.0981271	1.05308
TCGA-BR-4357-01A-01R-1157-13	0.0954422	0	0.0253037	0.100845	0	0.234275	0.113501	0.0196774	0	0	0.038402	0	0.00156231	0.136526	0.0633334	0.131829	0.0127242	0	0.0155861	0	0	0.0109929	0.034	0.17915	1.01077
TCGA-CG-4440-01A-01R-1157-13	0.00273706	0.0237435	0	0	0	0.304093	0.0105465	0.0208596	0.000587925	0	0.0586904	0	0	0.072586	0.0812914	0.215963	0	0.019552	0.0329884	0.0246615	0.0111527	0.120547	0.115	0.0900809	1.04952
TCGA-BR-6802-01A-11R-1884-13	0.0570613	0	0.0146086	0.242901	0	0.00707399	0.178245	0.0526038	0.0671923	0	0.0819619	0	0	0.0560064	0.034224	0.0642767	0	0.103195	0.0318145	0	0	0.0088353	0.029	0.188821	1.01445
TCGA-BR-4370-01A-01R-1157-13	0.0583678	0	0.0124634	0.0227202	0	0.265274	0.054412	0.0129841	0	0	0.0460812	0	0	0.0955457	0.0643762	0.14519	0	0	0	0.115416	0.0250988	0.082071	0.099	0.102345	1.04106
TCGA-VQ-A8E2-01A-11R-A36D-31	0.160309	0	0.0298935	0.091478	0	0.122749	0.0416025	0.131665	0	0	0	0.0409129	0	0.276978	0.066097	0.0356231	0	0	0.00269186	0	0	0	0.014	0.265222	0.982801
TCGA-D7-6818-01A-11R-1884-13	0.0381448	0	0.0259425	0.0101117	0	0.0915374	0	0	0.0188055	0	0.0291274	0	0.0140154	0.11584	0.030579	0.422577	0.0319678	0	0.0311689	0	0.0497246	0.0904578	0.089	0.109649	1.0538
TCGA-RD-A8N9-01A-12R-A39E-31	0.0914071	0	0.0702582	0.11966	0	0.185167	0.0392169	0.0623093	0.101258	0	0	0.0100461	0.00299052	0.0723382	0.0520327	0.114916	0.0224396	0.00322545	0.0527344	0	0	0	0.018	0.227865	0.994365
TCGA-D7-6525-01A-11R-1802-13	0.21405	0	0.0221607	0.114528	0	0.101064	0.000387962	0	0.0422199	0	0.0273065	0	0	0.187134	0.0452137	0.197621	0	0.00568125	0.0138239	0.0142184	0	0.0145906	0.009	0.335196	0.947223
TCGA-HU-A4GU-01A-11R-A251-31	0.0663008	0	0.00598021	0.0695231	0	0.315442	0.0720596	0.0761616	0.0313331	0	0.0198879	0.00148584	0	0.132257	0.0618473	0.115424	0	5.62617e-05	0	0.0197387	0	0.0125022	0.354	0.0223398	1.08785
TCGA-BR-8059-01A-11R-2343-13	0	0.0186031	0.0195662	0.0942466	0	0.278658	0.051515	0.0361525	0.0312639	0	0.034273	0	0.00236867	0.21102	0.0622356	0.112575	0	0.00584328	0	0.0378924	0.00282887	0.000956797	0.185	0.0598936	1.07158
TCGA-F1-6177-01A-11R-1802-13	0	0	0	0.0579864	0	0.27125	0.0422275	0.019423	0.0314335	0	0.0209723	0	0	0.164055	0.07103	0.135656	0	0	0	0.185967	0	0	0.12	0.0879335	1.06535
TCGA-CD-8528-01A-11R-2343-13	0.0128145	0	0	0.0484947	0	0.196905	0.0273186	0.0433409	0.0283686	0	0.0267429	0.00191641	0	0.252155	0.071028	0.196769	0.0107103	0	0.00479885	0	0	0.0786365	0.147	0.0739802	1.06957
TCGA-BR-6710-01A-11R-1884-13	0.105098	0	0.312323	0.149167	0	0.194889	0.0392408	0	0.026662	0	0.00198645	0.00416395	0.00918609	0	0.0141269	0.0440059	0	0.00859578	0.0905547	0	0	0	0	0.545257	0.839319
TCGA-BR-8291-01A-11R-2343-13	0.0619094	0	0	0.159738	0	0.154735	0.0337553	0	0.0553662	0	0	0.0379721	0.013361	0.0244629	0.0180752	0.25967	0.0697654	0	0.105737	0	0.00480178	0.000650809	0.019	0.220662	0.991134
TCGA-D7-6526-01A-11R-1802-13	0.141893	0	0.0205836	0.0893753	0	0.244664	0	0.00696804	0.0442065	0	0.0246121	0	0.0387364	0.172965	0.0500388	0	0.00556706	0	0	0.0882292	0.0137689	0.0583918	0.048	0.15009	1.02788
TCGA-VQ-A91X-01A-12R-A414-31	0.118129	0	0.0720259	0.0970468	0	0.252183	0.0317706	0.0599544	0.0655577	0	0.0555365	0	0	0.129855	0.0204078	0.00703465	0.0272866	0.00812684	0	0.0550854	0	0	0.037	0.169974	1.02715
TCGA-BR-6801-01A-11R-1884-13	0.0177789	0	2.51792e-05	0.0551524	0	0.267658	0.0263185	0.0236648	0.00447511	0	0.0840422	0	0	0.279596	0.0500272	0.155734	0	0.0111942	0	0.0243337	0	0	0.11	0.0940169	1.06282
TCGA-VQ-A91V-01A-11R-A414-31	0.252782	0	0.0619403	0.100896	0	0.255531	0	0.00320397	0.0220644	0	0	0.0310044	0.0155971	0.0392162	0.0391406	0.0831495	0	0.0286257	0.0516226	0	0	0.015226	0.023	0.205661	1.01312
TCGA-VQ-A8PM-01A-21R-A414-31	0.128381	0	0.250901	0.0605768	0	0.226171	0.0134701	0.0468274	0.0408836	0	0	0.0210801	0	0.0667041	0.0227647	0.0262739	0.0345082	0.0157374	0.0457214	0	0	0	0	0.541189	0.840157
TCGA-CD-8529-01A-11R-2343-13	0.108675	0	0.149125	0.077243	0	0.170249	0.0279056	0.0352004	0.0639085	0	0.000143646	0	0	0.14092	0.06019	0.128954	0.0125297	0	0.0235873	0	0	0.00136827	0.007	0.371513	0.931029
TCGA-CG-4460-01A-01R-1157-13	0.0999725	0	0.0862306	0.0486372	0	0.177996	0.0530421	0.0218396	0.00921576	0	0.0297053	0	0	0.0954307	0.069298	0.141032	0.0138587	0	0	0.0837204	0.0495054	0.0205156	0.01	0.32434	0.948184
TCGA-BR-A4J9-01A-12R-A251-31	0.108829	0.1195	0.00532147	0.105534	0	0.375579	0.0119171	0.025999	0.0429338	0.00273767	0	0	0.00271104	0.0238344	0.0677566	0.0956419	0	0.00165913	0.0100459	0	0	0	0.013	0.276923	0.98566
TCGA-B7-A5TJ-01A-11R-A31P-31	0.0222849	0.00137099	0	0.0296082	0	0.208323	0.0233676	0	0.00804765	0	0.0025049	0.00968162	0	0.487181	0.0423076	0.124883	0	0	0.0404393	0	0	0	0.093	0.107795	1.08688
TCGA-IN-A6RS-01A-12R-A354-31	0.0473298	0	0.00812006	0.164292	0	0.153132	0.194356	0.00761335	0.027907	0	0.037893	0	0	0.181932	0.041578	0.0554959	0	0.0137253	0	0.0449916	0	0.0216335	0.062	0.132924	1.03486
TCGA-D7-A6EZ-01A-11R-A31P-31	0.025714	0	0.00634708	0.160885	0	0.0825287	0.141622	0.00839886	0.0124769	0	0.0600824	0	0.00217426	0.181586	0.104072	0.134184	0	0.0252039	0	0.0535346	0	0.00119112	0.011	0.314165	0.956683
TCGA-BR-7717-01A-11R-2055-13	0.137286	0.055374	0	0.180597	0	0.228432	0.0128388	0	0.0252462	0	0	0.015539	0.00980636	0.109869	0.054643	0.100441	0.0153463	0	0	0.0464641	0	0.00811742	0.013	0.275927	0.975639
TCGA-CD-8527-01A-11R-2343-13	0.050651	0	0.00292043	0.250378	0	0.10797	0.100387	0.0499274	0.047045	0	0	0.0697785	0.00456089	0.0675936	0.0536545	0.0940815	0	0.0587068	0.0357054	0	0	0.00664077	0.099	0.101593	1.05858
TCGA-IN-A6RR-01A-12R-A32D-31	0.123212	0	0.0107916	0.257733	0	0.220558	0.0661626	0.0241	0.00114404	0	0.0574607	0	0.0357587	0.0292106	0.0477294	0.0577498	0.0160548	0	0	0.0489833	0.0033511	0	0.038	0.167761	1.03302
TCGA-BR-7959-01A-11R-2343-13	0.0890506	0	0.00719168	0.0728164	0	0.195758	0.0576213	0	0.0354043	0	0.0446573	0	0.012598	0.0860432	0.103416	0.16523	0.0131779	0.00854359	0.0962482	0	0	0.0122429	0.046	0.157629	1.01484
TCGA-RD-A8MV-01A-11R-A36D-31	0.056736	0.0246441	0.0162089	0.114808	0	0.17764	0.0584517	0.0596442	0.0637333	0.0104208	0.00492679	0.00186843	0	0.117669	0.109832	0.0718517	0.00359893	0.021817	0.0324879	0	0	0.0536609	0.041	0.162423	1.02274
TCGA-BR-8484-01A-11R-2402-13	0.098617	0	0.0324283	0.0982315	0	0.270867	0.0242636	0.0237788	0.0436681	0	0	0.022188	0	0.140019	0.083584	0.108626	0.0210962	0	0.0262267	0	0.000516143	0.00588998	0.029	0.18977	1.01131
TCGA-HU-A4GC-01A-12R-A251-31	0.0538851	0	0.00353114	0.180088	0	0.243135	0.0753652	0.0190928	0.0688447	0	0.0155058	0	0.00171463	0.0136071	0.117393	0.121368	0.0438368	0	0.0405924	0	0	0.00203992	0.104	0.0976449	1.05968
TCGA-CD-5799-01A-11R-1602-13	0.0684753	0	0.00754762	0.0743877	0	0.166652	0	0.00636889	0.0182976	0	0	0.0450173	0.000904181	0.215185	0.0461786	0.189176	0	0.0529953	0	0.0871139	0	0.0217009	0.057	0.139123	1.03476
TCGA-HU-A4H0-01A-11R-A251-31	0.056549	0	0.0139799	0.182357	0	0.242007	0.151255	0.0588124	0.00195819	0	0.000307222	0	0.0017298	0.0014024	0.140146	0.110776	0.00579645	0	0.0329227	0	0	0	0.013	0.289131	0.975006
TCGA-FP-A4BF-01A-12R-A36D-31	0.00974066	0	0.0627085	0.177235	0	0.167263	0.170458	0.0418227	0.00696802	0.0138998	0.0153116	0.0125041	0	0.0846523	0.071218	0.147837	0.00167877	0.000738822	0.0149134	0	0.00105025	0	0.042	0.161108	1.02297
TCGA-BR-8380-01A-11R-2343-13	0.105195	0	0.0253604	0.127764	0	0.192975	0.015231	0.0436025	0.0349777	0	0	0.00184392	0.0241803	0.0948162	0.0659814	0.138938	0.0406194	0	0.0885153	0	0	0	0.023	0.206565	0.996865
TCGA-VQ-A91Q-01A-12R-A414-31	0.129288	0	0.0102606	0.0272114	0	0.365111	0.0250485	0.0175181	0.0576771	0	0	0	0.0114813	0.0974031	0.0830436	0.0378777	0	0.09208	0.00370145	0.0405713	0	0.00172666	0.049	0.146513	1.03649
TCGA-FP-7829-01A-11R-2055-13	0.0837602	0	0	0	0	0.197616	0	0.0342613	0.0363899	0	0.0224626	0	0.00299239	0.361927	0.0214146	0.188837	0.00699032	0.00287713	0	0.0108892	0	0.0295827	0.032	0.181478	1.03147
TCGA-HF-7134-01A-11R-2055-13	0.0428643	0	0.148913	0.0444142	0	0.241954	0.0136003	0.000491486	0.0437364	0	0.0447997	0	0	0.185564	0.0397264	0.105348	0	0.0195959	0	0.0327886	0	0.0362045	0.013	0.278583	0.972841
TCGA-CG-4441-01A-01R-1802-13	0.116689	0	0.00986361	0.0967612	0	0.188872	0	0	0.0499284	0	0	0	0	0.178704	0.0622186	0.130139	0	0	0	0.112358	0	0.0544662	0.036	0.173029	1.01777
TCGA-FP-8631-01A-11R-2402-13	0.0752741	0	0.0337829	0.0234952	0	0.232929	0.0280112	0.0276523	0.0154363	0	0	0.0244768	0	0.132942	0.0253441	0.12928	0	0.166691	0.0761054	0	0	0.00858019	0.058	0.138401	1.02477
TCGA-BR-4279-01A-01R-1131-13	0.0616251	0	0.0766726	0.0772485	0	0.119666	0.0722363	0.0124923	0	0.0294015	0.0197443	0	0.0242947	0.122047	0.04356	0.144432	0.052481	0	0.0216046	0.0422115	0.0152812	0.0650018	0.016	0.241077	0.980232
TCGA-IN-A6RJ-01A-21R-A33Y-31	0.0627852	0	0.0287556	0.0902907	0	0.255339	0	0.0115266	0.0631355	0	0	0.110256	0.0277446	0.011998	0.0427871	0.0845739	0.0611554	0.0407365	0.100014	0	0	0.00890222	0.103	0.0982051	1.04862
TCGA-VQ-AA6J-01A-11R-A414-31	0.121879	0	0.0157658	0.038518	0	0.170054	0.027172	0.058907	0.0347378	0	0	0.00925541	0	0.358378	0.0789396	0.0525914	0	0	0.033802	0	0	0	0.009	0.338364	0.949182
TCGA-CD-5800-01A-11R-1602-13	0.161151	0	0	0.0951566	0	0.109445	0	0.0663192	0.0339355	0	0	0	0.00574553	0.362589	0.0397589	0.0497076	0	0.0272591	0	0.0489326	0	0	0.014	0.256721	0.990828
TCGA-CG-4442-01A-01R-1157-13	0.0172766	0	0.00841496	0.052494	0	0.195913	0.171025	0	0	0	0.0844959	0	0	0.0709806	0.103043	0.163732	0.0014586	0.000173627	0	0.0182878	0.00844238	0.104262	0.12	0.0878758	1.04973
TCGA-CG-4465-01A-01R-1157-13	0.0133615	0	0.000905137	0	0	0.247333	0.0819558	0	0	0.00730503	0	0.00864991	0	0.107916	0.0697001	0.323077	0.0352156	0	0	0.0510954	0.00929248	0.0441922	0.142	0.0762959	1.05692
TCGA-CG-5720-01A-11R-1602-13	0.0526877	0.00541661	0	0.125163	0	0.170753	0.00936036	0	0.0381427	0	0	0	0.0231177	0.226005	0.0559636	0.101738	0	0.0261349	0.0125282	0.0985142	0	0.054475	0.1	0.100844	1.05023
TCGA-D7-6524-01A-11R-1802-13	0.0243588	0	0.000261438	0.0668555	0	0.182493	0.00628387	0	0.0139432	0	0	0	0.00106969	0.118977	0	0.0993642	0.0501921	0.0473895	0	0.225566	0	0.163245	0.015	0.247731	0.994713
TCGA-CD-A486-01A-11R-A24K-31	0.0308018	0	0.0219898	0.032194	0	0.129056	0	0.033449	0.0602827	0	0	0.0412449	0	0.439158	0.0326652	0.154033	0.000713573	0	0	0.0217681	0	0.00264414	0.15	0.073068	1.09562
TCGA-CG-5716-01A-21R-1802-13	0.0326371	0.0990774	0.221439	0.070717	0	0.247538	0.0111675	0.0505917	0.0571057	0	0.0124958	0	0	0.0249615	0.00314039	0.044544	0.0319691	0.0178388	0.0399358	0.0106779	0.00276138	0.0214013	0.001	0.473864	0.881318
TCGA-RD-A7BT-01A-11R-A33Y-31	0.0483045	0	0.00185407	0.0847276	0	0.306868	0.0938983	0.0830396	0.0250082	0	0	0.0574324	0	0.0280876	0.0523384	0.088019	0.0596507	0	0.0522004	0	0	0.0185716	0.167	0.0667452	1.06956
TCGA-IN-A7NT-01A-21R-A354-31	0.0100571	0	0	0.0574089	0	0.00244908	0	0.0431	0.0537774	0	0.00155411	0	0	0.206694	0.02182	0.0898176	0	0.184507	0	0.308234	0	0.020581	0.019	0.223387	1.02705
TCGA-BR-8296-01A-11R-2343-13	0.139555	0.117056	0.0657527	0.0892901	0	0.279481	0.0520504	0	0.0433185	0	0.01731	0	0.000847901	0.0509173	0.0495034	0.0323896	0.0138209	0.0239588	0.0167308	0	0.00708694	0.000930444	0.003	0.455278	0.889954
TCGA-BR-4187-01A-01R-1131-13	0.0751897	0	0	0.080399	0	0.176631	0.0760224	0	0	0.0248351	0	0	0.00764688	0	0.0266553	0.288297	0.00169163	0.000293574	0.165828	0	0.0367466	0.0397638	0.005	0.424772	0.905854
TCGA-SW-A7EA-01A-12R-A354-31	0.0188929	0	0.0142211	0.221047	0	0.142266	0.0597331	0.0520149	0.0222297	0.0332643	0	0.102943	0	0.0282246	0.129717	0.0627819	0.0172259	0.0618245	0.0256045	0	0	0.00800946	0.026	0.197139	1.03091
TCGA-BR-6705-01A-12R-1884-13	0.124272	0	0	0.112425	0	0.211711	0.0145259	0.0306996	0.103387	0	0.0177281	0	0.0114428	0.100708	0.0826222	0.0977791	0.0282237	0.0155482	0.0489273	0	0	0	0.027	0.195643	1.00838
TCGA-BR-A4QL-01A-31R-A251-31	0	0.0164894	0	0.126511	0	0.293621	0.186263	0	0.0219185	0	0	0.0848024	0	0.0804578	0.0385574	0.116055	0.0134831	0	0.0218423	0	0	0	0.13	0.0827965	1.07074
TCGA-BR-7716-01A-21R-2055-13	0.078745	0	0.00137532	0.231665	0	0.160756	0.0636681	0.0285463	0.068023	0	0	0.00933155	0.0259866	0.0595454	0.114107	0.0704755	0.0304216	0	0.0573532	0	0	0	0.085	0.115134	1.04892
TCGA-HU-8608-01A-11R-2402-13	0.114391	0	0.134137	0.130887	0	0.130298	0.0425412	0.0396649	0.0270756	0	0.0405039	0	0	0.0407359	0.144382	0.0775069	0.0317696	0.0153839	0.0307238	0	0	0	0.006	0.387571	0.924636
TCGA-F1-A72C-01A-21R-A33Y-31	0.102549	0	0.0316389	0.139954	0	0.228807	0.0318038	0.0254305	0.0174071	0	0	0.102218	0	0.0805138	0.0671389	0.115987	0	0.00972181	0.0455666	0	0	0.00126379	0.032	0.1812	1.01955
TCGA-VQ-A8P3-01A-11R-A36D-31	0.0885547	0	0.0141796	0.308993	0	0.200079	0.0940585	0.0103959	0.0557535	0	0	0.031963	0.0104551	0.0426202	0.0407098	0.0361205	0.0198345	0	0.0462825	0	0	0	0.015	0.24508	1.00283
TCGA-IP-7968-01A-11R-2203-13	0.07398	0	0.00201539	0.344483	0	0.113772	0.0745704	0.0692392	0.0341447	0	0.0206252	0	0.0101968	0.0672191	0.0694658	0.0780085	0.0234698	0.00658528	0.0102066	0	0	0.00201847	0.071	0.126923	1.05663
TCGA-IN-A6RO-01A-12R-A33Y-31	0.0293217	0	0.000953024	0.0886568	0	0.239966	0.140043	0.0287	0	0	0.0758641	0	0	0.099638	0.0776878	0.146326	0.00829729	0.0232053	0.0413414	0	0	0	0.167	0.0668453	1.05878
TCGA-BR-4280-01A-01R-1131-13	0.083663	0	0.103666	0.118313	0	0.1858	0.147862	0.027686	0.00230358	0	0.0404269	0	0.00144769	0.0915069	0.0485242	0.121132	0.00351775	0	0	0.00579114	0.00392913	0.0144315	0.01	0.326859	0.94918
TCGA-IN-7808-01A-11R-2203-13	0.189828	0.131836	0.0597155	0.159551	0	0.134049	0.00497243	0.0322236	0.0949277	0	0	0.0414889	0	0.0444604	0.0386245	0.0480395	0	0	0	0.0130146	0.00209597	0.00517321	0	0.479862	0.877854
TCGA-D7-8572-01A-11R-2343-13	0.0946522	0	0.00631421	0.0648252	0	0.113152	0.0300146	0.0193789	0.0157316	0	0.0379686	0	0	0.394001	0.0449769	0.098918	0	0	0	0.0784859	0	0.00158003	0.05	0.145281	1.04763
TCGA-BR-8366-01A-11R-2343-13	0.0113318	0.035292	0.00960894	0.200429	0	0.13714	0.152651	0.0166454	0.0377869	0	0	0.00937713	0.00379649	0.106756	0.134753	0.118752	0.00646377	0	0.0185179	0	0	0.000698008	0.106	0.0968341	1.05515
TCGA-3M-AB47-01A-22R-A414-31	0.160932	0	0.1755	0.053112	0	0.368728	0.0138105	0	0.0332541	0	0.00836383	0	0	0.0511724	0.0160955	0.0868787	0.0117104	0.0108652	0	0.00957834	0	0	0	0.483409	0.875394
TCGA-CD-A48A-01A-12R-A36D-31	0.0402547	0.00187915	0.000214433	0.0995909	0	0.128774	0	0.0286086	0.0674782	0	0	0.0491374	0	0.185406	0.0452073	0.261422	0.0102615	0	0.0817659	0	0	0	0.111	0.0937753	1.0502
TCGA-VQ-A8PC-01A-11R-A39E-31	0.0342362	0.121774	0.0102809	0.0739561	0	0.3035	0.00356212	0	0.00385349	0	0.0284735	0	0.0115303	0	0.0458014	0.23208	0.0277619	0.0292047	0.0558644	0	0	0.0181216	0.015	0.248981	0.980469
TCGA-D7-6528-01A-11R-1802-13	0.0764764	0	0.00641571	0	0	0.194885	0	0.0282935	0.00677451	0	0.0212278	0.00847132	0	0.405045	0.0671766	0.0969595	0	0.00330665	0	0.0849681	0	0	0.032	0.181193	1.03501
TCGA-BR-6707-01A-11R-1884-13	0.1005	0	0.0871601	0.252141	0	0.134506	0.0980671	0.043626	0.0346716	0	0	0.0142646	0.0134033	0.0790965	0.0651926	0.0623462	0.00118375	0	0.0138416	0	0	0	0.012	0.309811	0.962729
TCGA-BR-8368-01A-11R-2343-13	0.0643994	0	0.00905603	0.165573	0	0.368197	0.0878665	0.0496198	0.066015	0	0	0	0.00286749	0.0522142	0.0400888	0.0736647	0.00329973	0	0.017138	0	0	0	0.111	0.0937593	1.08156
TCGA-VQ-A92D-01A-11R-A414-31	0.0422257	0.0016247	0.00237739	0.0335977	0	0.262131	0.0305971	0.0666101	0.0543377	0	0.0133122	0.0377159	0	0.209492	0.129563	0.0715087	0	0	0	0.0442843	0.000621669	0	0.163	0.0677905	1.07479
TCGA-HU-A4H2-01A-11R-A251-31	0.0165331	0.0348051	0.00317562	0.192194	0	0.16213	0.0848799	0.0610539	0.0521619	0	0	0.0444216	0.00337523	0.0925054	0.0822083	0.0476562	0.0374977	0.0104518	0.0618821	0	0.0096813	0.00338676	0.12	0.0878673	1.05847
TCGA-BR-8361-01A-11R-2343-13	0.0519106	0	0.00650308	0.298974	0	0.152968	0.10561	0.0645661	0.081047	0	0	0.00394616	0.00370918	0.000435181	0.0486553	0.0824243	0.00353788	0.0775298	0	0	0.000304333	0.0178794	0.051	0.142782	1.0547
TCGA-VQ-A91Z-01A-11R-A414-31	0.0773813	0	0.0178145	0.0303729	0	0.180033	0	0.0851929	0.0287997	0	0.033645	0	0	0.383863	0.0408954	0.0706077	0	0	0	0.0513942	0	0	0.222	0.0505176	1.08858
TCGA-D7-6527-01A-11R-1802-13	0.223416	0	0.16693	0.0714209	0	0.195767	0.00906604	0.0101323	0.024359	0	0.000157502	0	0.0252322	0.134143	0.0557656	0.0303737	0	0	0.0215114	0.0285893	0	0.00313668	0.003	0.450862	0.893771
TCGA-RD-A8MW-01A-11R-A36D-31	0	0.0120129	0.0333013	0.0784474	0	0.159535	0.115259	0.0118933	0.0418732	0	0.0262843	0	0	0.2794	0.0822158	0.113508	0.00764789	0	0	0.0166863	0.0102764	0.0116593	0.176	0.0646171	1.06658
TCGA-D7-A6EX-01A-11R-A31P-31	0.193002	0	0	0.0938981	0	0.267378	0.00754248	0.0495514	0.0849239	0	0	0.0375718	0	0.00723358	0.076165	0.111072	0.0190174	0	0.052645	0	0	0	0.027	0.193062	1.01892
TCGA-VQ-A927-01A-12R-A414-31	0.0170546	0	0.143779	0.0511086	0	0.459266	0.0326268	0	0.0067724	0	0.00602326	0	0.00878367	0.0382121	0.0395687	0.117276	0.00372168	0.0183065	0.0334051	0	0.00693894	0.017157	0.013	0.275642	0.978877
TCGA-BR-4257-01A-01R-1131-13	0.0157108	0	0.000534827	0.101386	0	0.12399	0.152159	0.0178052	0.00198675	0	0.0708138	0	0	0.169915	0.054643	0.184054	0.0242691	0	0.00486518	0	0.00679068	0.0710767	0.016	0.232927	0.989615
TCGA-CG-4475-01A-01R-1157-13	0.0258793	0	0.00921553	0	0	0.268924	0.00361942	0	0	0	0.0264448	0	0.00189793	0.138574	0.00307613	0.088647	0	0.0572338	0	0.218301	0.0739473	0.0842397	0.039	0.165705	1.02751
TCGA-CD-5801-01A-11R-1602-13	0.116572	0	0.0378733	0.397052	0	0.0354773	0.19004	0.0135926	0.0286166	0	0.0114627	0	0.00727053	0.000577389	0.0612856	0.0868816	0.00894781	0	0.00333687	0	0	0.00101409	0.013	0.271801	0.986989
TCGA-VQ-A8PP-01A-21R-A414-31	0.135805	0	0	0.229236	0	0.136584	0.0950477	0.0606355	0.0229814	0	0.0348097	0.0167908	0	0.0802998	0.0802034	0.084539	0.00792996	0	0.015138	0	0	0	0.05	0.145092	1.03866
TCGA-RD-A7C1-01A-11R-A32D-31	0.00452329	0.0193911	0.00302874	0.240782	0	0.077673	0.122755	0.0287097	0.0422158	0	0	0.0162604	0	0.0496881	0.0734702	0.155898	0.0103976	0.0059093	0	0.0885408	0	0.0607563	0.043	0.160776	1.02328
TCGA-HU-8604-01A-11R-2402-13	0.0118333	0.00797049	0.00197002	0.19906	0	0.151791	0.149801	0.0404476	0.0175227	0	0.0505797	0.00182876	0	0.225039	0.0699003	0.0565509	0.00856741	0	0.0071372	0	0	0	0.266	0.0395039	1.085
TCGA-BR-6456-01A-11R-1802-13	0.0488374	0	0	0.106652	0	0.196031	0.00090698	0	0.0931289	0	0	0.102761	0.0175493	0.18897	0.0568339	0.101102	0.00544153	0	0.0817857	0	0	0	0.06	0.134059	1.03814
TCGA-BR-A4CR-01A-11R-A24K-31	0.14132	0	0	0.000478883	0	0.293481	0.0043416	0.00924898	0.0331057	0	0.0369446	0	0	0.093369	0.0141545	0.146811	0.0251376	0.0833709	0	0.0567162	0.0462734	0.0152473	0.484	0.00523524	1.07528
TCGA-BR-7901-01A-11R-2203-13	0.0486776	0	0.00573776	0.0952578	0	0.188918	0.000873576	0.0176255	0.0644898	0	0	0.013304	0	0.318151	0.0979408	0.11657	0.00469323	0	0	0.0219969	0	0.00576351	0.039	0.166663	1.03404
TCGA-BR-4371-01A-01R-1157-13	0	0	0.00440039	0.0174666	0	0.391958	0.0570656	0.00874652	0.0445382	0.0437992	0.000993624	0	0	0.109225	0.115308	0.129216	0.0258728	0.00718162	0.0342469	0	0.00584322	0.00413808	0.099	0.102035	1.05603
TCGA-MX-A663-01A-11R-A31P-31	0.132671	0	0.00781357	0.0926968	0	0.177201	0.00410061	0.0243319	0.0535459	0	0	0.00957912	0.0190486	0.138026	0.0548565	0.10612	0	0	0	0.175335	0	0.00467349	0.043	0.160624	1.02542
TCGA-VQ-A8PF-01A-11R-A414-31	0.139864	0	0.090825	0.166322	0	0.12987	0.124789	0.0245893	0.0267129	0	0.0359015	0	0.00850421	0.0166318	0.085434	0.102937	0.013184	0.0102161	0.0242179	0	0	0	0.008	0.354662	0.938324
TCGA-BR-7715-01A-11R-2055-13	0.0637452	0	0.00749774	0.0564848	0	0.174892	0.0130313	0.0419392	0.0169969	0	0.00749382	0.00120596	0	0.434846	0.0551318	0.100012	0	0	0.0267232	0	0	0	0.02	0.217217	1.01867
TCGA-BR-4367-01A-01R-1157-13	0.0360149	0	0.00713256	0.0969673	0	0.2309	0.0727009	0.0228573	0.0500047	0	0.00329275	0	0	0.122024	0.0931848	0.193351	0	0	0	0.0108695	0.0303993	0.0303013	0.17	0.0658302	1.0616
TCGA-HF-7133-01A-11R-2055-13	0.0624823	0	0.00230913	0.0722096	0	0.225482	0.0249938	0.0170083	0.019713	0	0	0.00647605	0	0.214376	0.0615188	0.22323	0	0.000785505	0.039716	0.00366261	0	0.0260369	0.102	0.0990156	1.04978
TCGA-D7-8575-01A-11R-2343-13	0.156942	0	0.0291939	0	0	0.131616	0.00260864	0.0251027	0.046869	0	0	0.0108545	0	0.478673	0	0.0591566	0	0.0104297	0	0.0452009	0	0.00335263	0.012	0.296708	0.984361
TCGA-BR-8077-01A-11R-2343-13	0.123635	0	0.0524064	0.121497	0	0.165928	0.139203	0.00704488	0.0267797	0	0	0.0187588	0.00676858	0.146065	0.067512	0.0623858	0.0337606	0.00817468	0.0178541	0	0.000435653	0.00179048	0.012	0.303485	0.958478
TCGA-CD-8531-01A-11R-2343-13	0	0.521301	0.0550079	0.0123132	0	0.0473712	0.00591964	0.0347717	0.00796044	0	0.00162773	0	0	0.00830912	0	0.141358	0	0.159272	0	0.00478753	0	0	0	0.502106	0.867688
TCGA-IN-7806-01A-11R-2055-13	0.0863471	0.0585947	0	0.0553431	0	0.170858	0.0152429	0.0244572	0.0439541	0	0.0178336	0	0	0.244701	0.0214054	0.234368	0	0	0.0268951	0	0	0	0.106	0.0962751	1.05386
TCGA-BR-8485-01A-11R-2402-13	0.0769582	0	0.0180838	0.240592	0	0.272684	0.065029	0.0239528	0.0441162	0	0.0251922	0	0.014492	0.100824	0.0304606	0.0545839	0.0133064	0	0.0197255	0	0	0	0.067	0.12906	1.05502
TCGA-BR-4361-01A-01R-1157-13	0.0302259	0	0.00341967	0.116242	0	0.20263	0.117913	0.0322162	0.0321844	0.0268062	0	0	0	0.0332405	0.11392	0.243015	0.0193534	0.00037094	0.00463031	0.00441094	0.017523	0.00189942	0.078	0.121395	1.04015
TCGA-IN-A7NU-01A-22R-A354-31	0.0384595	0.0103746	0.0363038	0.0902145	0	0.183817	0.100917	0	0.124282	0	0.00218434	0	0.0032551	0.0803771	0.10132	0.146973	0.02037	0.0220224	0.0248541	0	0	0.0142763	0.094	0.107544	1.04155
TCGA-HU-A4H5-01A-21R-A251-31	0	0.0258661	0.042782	0.0699901	0	0.196142	0.0375536	0.0269704	0.0242711	0	0.0280051	0	0	0.401648	0.0372784	0.064267	0	0.00436491	0.0140547	0	0	0.0268063	0.106	0.0963862	1.06929
TCGA-RD-A7BW-01A-11R-A32D-31	0.0429118	0	0	0.365175	0	0.174386	0.000336784	0.0320535	0.0472615	0	0	0.0709049	0.048634	0	0.0568226	0.116447	0.0241984	0.00760001	0.00688961	0.00637882	0	0	0.005	0.420021	0.913536
TCGA-D7-8579-01A-11R-2343-13	0.0298446	0.0476394	0.00516201	0.0653731	0	0.219139	0.000242319	0	0.0539492	0	0	0.00770318	0.0322999	0.033251	0.0189845	0.131113	0.0820804	0.00676685	0.137483	0.00115391	0.0739242	0.0538914	0.046	0.157473	1.01057
TCGA-BR-8486-01A-31R-2402-13	0.12654	0	0.0292809	0.0133508	0	0.271025	0.0776197	0.0391422	0.0520154	0	0.0490329	0	0	0.249996	0.0272812	0.043403	0.000978037	0.00182332	0	0.0185121	0	0	0.016	0.233566	0.994395
TCGA-RD-A8N6-01A-11R-A36D-31	0.0540058	0	0	0.0431966	0	0.225323	0	0.00913581	0.0450449	0	0	0.0460203	0	0.175158	0.146229	0.200247	0.00111244	0	0.0545262	0	0	0	0.366	0.0200584	1.08869
TCGA-D7-A4YX-01A-11R-A251-31	0.0502933	0	0.002638	0.256858	0	0.115387	0.163401	0.0538856	0.0207612	0	0.00188138	0	0	0.00856077	0.148066	0.115213	0.0209381	0.0105975	0.0275504	0	0	0.00396991	0.013	0.291775	0.973128
TCGA-BR-A4CS-01A-11R-A24K-31	0.0224044	0	0.00934778	0.02493	0	0.21782	0.0732751	0	0	0	0.0390761	0	0	0.15046	0.027941	0.0523539	0	0.0893908	0	0.180891	0	0.11211	0.051	0.143013	1.03409
TCGA-BR-4191-01A-02R-1131-13	0.0247519	0	0.000963386	0.0726459	0	0.213705	0.0853484	0	0.016215	0	0.0214119	0	0.0492478	0.0492816	0.041707	0.206457	0.112751	0	0.0216564	0	0.0766257	0.00723238	0.127	0.0847889	1.03918
TCGA-B7-A5TI-01A-11R-A31P-31	0.0788374	0	0.0227078	0.115482	0	0.159306	0.0837398	0.0455817	0.060653	0	0.00095505	0	0	0.110066	0.127977	0.118229	0.0299606	0.00135713	0.045147	0	0	0	0.064	0.132338	1.03258
TCGA-CG-5722-01A-21R-1602-13	0.114729	0	0.0728683	0.246067	0	0.110062	0	0.106125	0.0554037	0	0	0.0515594	0.00570921	0.0291698	0.0734312	0.0352457	0.0344645	0.0195258	0.0328467	0	0.0127924	0	0.013	0.288473	0.977062
TCGA-CG-5726-01A-11R-1602-13	0.0918552	0	0.0110598	0.120785	0	0.23758	0.0646145	0	0.0177634	0	0.0375566	0	0	0.161571	0.0570315	0.131919	0.0291374	0	0	0.0257852	0	0.0133406	0.086	0.114305	1.03984
TCGA-D7-A748-01A-12R-A32D-31	0.0531744	0	0.00944741	0.0182308	0	0.177018	0	0.0141902	0.0494019	0	0	0.0294415	0	0.155942	0.0507151	0.248401	0.0692551	0.0036307	0.049559	0	0.00499737	0.0665954	0.009	0.33875	0.943289
TCGA-BR-8373-01A-11R-2343-13	0.0456554	0	0.000927014	0.0363206	0	0.306934	0.0340798	0	0.0454705	0	0.0234712	0	0.0266163	0.222405	0.0778645	0.0560359	0.0405291	0.019922	0.0511947	0	0	0.0125743	0.155	0.0694375	1.05949
TCGA-BR-A4J7-01A-31R-A251-31	0.0692838	0	0.0074669	0.332089	0	0.186086	0.0491055	0.0321825	0.0418083	0	0	0.049779	0.0271279	0.0234669	0.0910103	0.0607589	0.0116763	0	0.0181591	0	0	0	0.023	0.205856	1.02821
TCGA-HU-A4GH-01A-11R-A24K-31	0.217935	0	0.0132115	0	0	0.282921	0	0.00303488	0	0	0.0202888	0.00392967	0	0.27865	0.0236913	0	0	0.0110335	0	0.0891663	0	0.0561373	0.026	0.197147	1.01556
TCGA-CG-4437-01A-01R-1802-13	0.0798009	0	0.0113325	0.239138	0	0.0481553	0.139252	0.0443023	0.016193	0	0.0208263	0.0102236	0.00234229	0.0230831	0.0735793	0.202364	0.0179091	0	0.0208542	0	0	0.0506441	0.038	0.167645	1.01542
TCGA-CG-4469-01A-01R-1157-13	0.0368962	0	0.00376013	0	0	0.210697	0.016988	0.0221899	0.00010375	0.0133085	0.00110938	0	0	0.0623802	0.0487377	0.307016	0.0587899	0.0359728	0	0.0954728	0	0.086578	0.015	0.250636	0.982323
TCGA-VQ-A8PE-01A-11R-A414-31	0.113209	0.0100348	0	0.104759	0	0.154309	0.0848528	0.0682315	0.0927089	0	0.012681	0	0	0.194736	0.0340311	0.062381	0.00175977	0.0441826	0	0.0221235	0	0	0.057	0.140019	1.03397
TCGA-CD-8534-01A-11R-2343-13	0.130441	0	0.0476372	0.0723401	0	0.223215	0	0	0.0651129	0	0	0.00655022	0	0.11993	0.0983493	0.136553	0.0466343	0	0.0532364	0	0	0	0.014	0.264585	0.975723
TCGA-VQ-A94P-01A-13R-A414-31	0.116128	0	0.034691	0.114383	0	0.332699	0.0133881	0.0191717	0.0183793	0	0	0.0351834	0.0419309	0.0113539	0.0735046	0.117811	0.0112308	0	0.060146	0	0	0	0.019	0.221772	0.999765
TCGA-BR-8364-01A-11R-2343-13	0.0895824	0	0	0.136206	0	0.239898	0	0.0164975	0.0560746	0	0	0.0245467	0.0117014	0.0598904	0.034584	0.224388	0.0193512	0.0129384	0.0743419	0	0	0	0.024	0.2012	1.00333
TCGA-KB-A93J-01A-11R-A39E-31	0.0378179	0	0.000330665	0.0399398	0	0.195514	0.0584063	0.0124686	0.0447896	0.00411503	0	0.0487173	0.00303221	0.239768	0.0865607	0.166514	0.0251011	0	0.0369249	0	0	0	0.106	0.0969121	1.05181
TCGA-BR-8080-01A-11R-2343-13	0.140219	0	0.00830409	0.103555	0	0.34901	0	0.0208721	0.0091308	0.00333588	0	0.0200125	0	0.0698529	0.0696145	0.107235	0.0289708	0	0	0.0664831	0	0.00340459	0.03	0.186337	1.01729
TCGA-IN-8462-01A-11R-2343-13	0.161552	0	0.0668901	0.0604343	0	0.0915801	0.0531482	0.0169275	0.0682513	0	0	0.0389115	0.00406898	0.0616194	0.114451	0.0797516	0.0543473	0	0.128066	0	0	0	0.011	0.312251	0.954342
TCGA-F1-6874-01A-11R-1884-13	0.00818785	0	0.00094977	0.0443384	0	0.145047	0.0811288	0	0.00389714	0	0.0640597	0	0	0.422042	0.074417	0.0441791	0	0	0	0.0770858	0	0.0346671	0.014	0.264947	0.995032
TCGA-CD-A487-01A-21R-A24K-31	0.029105	0	0	0.0815733	0	0.208251	0.0797307	0.00324415	0.0123633	0	0	0.0693436	0	0.0250961	0.00660392	0.0713621	0	0.0813514	0.126656	0	0	0.205319	0.224	0.0488196	1.07132
TCGA-CG-4301-01A-01R-1157-13	0.143624	0	0.0198506	0.0164045	0	0.252997	0.0149564	0.025772	0.00312165	0	0.00661125	0	0	0.0736534	0.0658512	0.208808	0.0640113	0.000802199	0.0434256	0.017038	0.0320862	0.0109863	0.011	0.321203	0.949009
TCGA-BR-8060-01A-11R-2343-13	0.0369038	0	0.0286743	0.0605101	0	0.162853	0.0718313	0.0366774	0.0449018	0	0.0226708	0.00471914	0.0156698	0.197953	0.0654717	0.0903679	0.0289747	0.015978	0	0.0913799	0.00938644	0.0150761	0.12	0.0876451	1.04763
TCGA-HU-A4HD-01A-11R-A251-31	0.0589731	0	0.00613672	0.0773268	0	0.211212	0.0326427	0.0258961	0.0940848	0	0	0.00467774	0	0.232734	0.0567689	0.103959	0.0218047	0	0.0587044	0.00530201	0	0.00977715	0.103	0.0983368	1.04923
TCGA-BR-8369-01A-11R-2343-13	0.279085	0.0506256	0.0163959	0.025949	0	0.232801	0.00198319	0	0.0145933	0	0.00358698	0.00344274	0	0.201427	0.0471149	0.0831942	0	0	0.039801	0	0	0	0.009	0.336201	0.951772
TCGA-BR-4267-01A-01R-1131-13	0.0999126	0	0.0395015	0.0472005	0	0.225993	0.0149408	0.00244251	0.0190372	0	0.0328353	0	0	0.127512	0.0337578	0.143838	0.00902813	0.0157937	0	0.105012	0	0.0831946	0.059	0.134902	1.02785
TCGA-BR-8284-01A-11R-2343-13	0.0643195	0	0.00491797	0.293571	0	0.237603	0.0464835	0.0267793	0.0315132	0	0	0.0172173	0.00894106	0.0294723	0.0613292	0.115618	0.0222128	0	0.0400214	0	0	0	0.057	0.138735	1.05034
TCGA-VQ-A8PD-01A-11R-A414-31	0.0955819	0.120675	0.0117044	0.122687	0	0.321373	0.0476294	0.00681619	0.0302103	0	0.0434537	0	0.00128055	0.0681978	0.0595148	0.0390021	0.0169527	0.00235986	0	0	0	0.0125612	0.012	0.294454	0.972643
TCGA-VQ-A922-01A-11R-A414-31	0.155839	0	0.00615521	0.0517688	0	0.293787	0.0228734	0.0336289	0.0124449	0	0	0	0	0.22878	0.0938945	0.0359939	0	0	0	0.0648332	0	0	0.099	0.102551	1.05489
TCGA-VQ-A8PB-01A-11R-A39E-31	0.0382353	0	0.00347705	0.123049	0	0.177824	0.0475062	0.0498953	0.0105216	0	0.0230285	0	0	0.271103	0.0333508	0.066225	0	0.00589637	0	0.129243	0.00091551	0.0197299	0.145	0.0747014	1.06882
TCGA-FP-8210-01A-11R-2343-13	0.142391	0.0743474	0.0364043	0.158039	0	0.149859	0.00459984	0.0352207	0.102546	0	0	0.0341827	0.00409841	0.0489895	0.03054	0.0540898	0.0342244	0.0202537	0.0599192	0	0	0.0102946	0.006	0.399438	0.91776
TCGA-RD-A8N0-01A-12R-A36D-31	0.0275466	0.205208	0.0884502	0.181528	0	0.199654	0.0137582	0.077303	0.0478218	0	0	0.0184988	0.0018363	0.0163327	0.0300541	0.0316216	0.00545528	0.00978143	0.0451499	0	0	0	0.004	0.434324	0.903605
TCGA-BR-8289-01A-11R-2343-13	0.0668911	0	0	0.0778004	0	0.200926	0.000875285	0	0.0449747	0.00167229	0	0	0	0.292059	0.0638108	0.168793	0	0	0.0821978	0	0	0	0.098	0.104557	1.05267
TCGA-HU-A4GJ-01A-11R-A251-31	0.236706	0.0799668	0.107606	0.114005	0	0.224515	0.0292368	0.0800258	0.0198272	0	0.0018642	0	0	0.0430846	0.00519361	0.0214575	0	0.0155406	0	0.0209717	0	0	0	0.497559	0.868649
TCGA-HU-A4H3-01A-21R-A251-31	0.0418817	0	0.00299693	0.195806	0	0.116926	0.119647	0.0626555	0.0485764	0	0.0253161	0	0	0.0765391	0.0643839	0.0801573	0	0.0252818	0	0.108554	0.0179627	0.0133159	0.056	0.141221	1.03414
TCGA-VQ-A8P2-01A-11R-A36D-31	0.142856	0	0.0237258	0.146432	0	0.356448	0	0	0.00593872	0	0	0.0468934	0	0.0940525	0.00921104	0.0919253	0	0.0111965	0	0.0695713	0.00174829	0	0.047	0.15407	1.039
TCGA-BR-8687-01A-11R-2402-13	0.0322415	0	0	0.0374902	0	0.361637	0.00992854	0.0150825	0.0208146	0	0	0.0143853	0	0.0437899	0.0726699	0.190579	0.141292	0	0.0600887	0	0	0	0.103	0.0985354	1.04446
TCGA-BR-4253-01A-01R-1131-13	0.0208855	0	0.00268307	0.217196	0	0	0.319412	0.004703	0	0.026162	0.0562351	0	0	0.0474986	0.109746	0.138097	0.00396926	0.0108983	0.0303164	0	0	0.0121972	0.013	0.269754	0.977631
TCGA-BR-8381-01A-11R-2402-13	0.0406213	0	0.0389241	0.279788	0	0.128067	0.0980578	0.0650005	0.0720306	0	0.00739992	0	0.00189391	0.0914228	0.0615786	0.0944856	0.0128741	0.000509546	0	0.00734643	0	0	0.071	0.126535	1.0512
TCGA-FP-7998-01A-11R-2203-13	0.082915	0	0.0321046	0.243356	0	0.112487	0.125308	0.0266988	0.0147694	0	0.0345759	0	0	0.0931264	0.0859892	0.0923496	0.00425242	0.000246115	0.0518211	0	0	0	0.034	0.17804	1.01574
TCGA-VQ-A8DZ-01A-11R-A36D-31	0.0531975	0	0.00467651	0.108429	0	0.227508	0.0596012	0.0158039	0.0531184	0	0.0274617	0	0.00240075	0.152555	0.0470014	0.0822827	0.015203	0.0102006	0.0543775	0.0111138	0	0.0750696	0.141	0.0770226	1.05313
TCGA-HU-A4GD-01A-11R-A36D-31	0.136337	0	0.0477587	0.138493	0	0.224777	0.0493747	0	0.149699	0	0	0	0.0129229	0.0593969	0	0.0156468	0.0152242	0.104256	0	0.036941	0	0.00917227	0.15	0.0733153	1.07217
TCGA-VQ-A8DV-01A-12R-A36D-31	0.0936989	0	0	0.11306	0	0.181786	0	0.0352912	0	0	0	0.010466	0.00209602	0.29429	0.0979195	0.0542708	0	0.0185117	0.0569551	0	0	0.041654	0.102	0.0990506	1.05572
TCGA-CG-4306-01A-01R-1157-13	0.0295061	0	0.0601099	0.0484914	0	0.211368	0.0902541	0	0	0	0.0423096	0	0	0.0780258	0.0403356	0.0823189	0	0.0352476	0	0.193553	0	0.0884794	0.038	0.167418	1.01891
TCGA-VQ-A8PH-01A-12R-A414-31	0.0482266	0.0340446	0	0.182124	0	0.365057	0	0.096512	0.0510048	0	0	0.030689	0.0167274	0.0924371	0.0264043	0.0181812	0.0109466	0	0.0276453	0	0	0	0.086	0.1142	1.08008
TCGA-R5-A7ZR-01A-11R-A354-31	0.00035521	0.1029	0.0369718	0.079672	0	0.244452	0	0	0.110192	0	0	0.069338	0.00702263	0.142401	0.0527757	0.0997674	0.003501	0.0195122	0.0126251	0.018513	0	0	0.031	0.183897	1.01611
TCGA-BR-6564-01A-12R-1884-13	0.10638	0	0	0.18278	0	0.261443	0.0023619	0.00185269	0.0764771	0	0	0.00483272	0.0157736	0	0.0834974	0.128844	0.0165575	0	0.1192	0	0	0	0.012	0.307244	0.961789
TCGA-IN-A6RN-01A-12R-A33Y-31	0.132523	0	0.0331117	0.0537022	0	0.360371	0	0.00654315	0.031542	0	0	0.023728	0	0.124298	0.0588174	0.129188	0.00407882	0.00378245	0.0383153	0	0	0	0.038	0.167607	1.02241
TCGA-VQ-A928-01A-11R-A414-31	0.0555211	0	0.00898195	0.0269451	0	0.271443	0	0.0257875	0.0333069	0	0.0490736	0	0	0.350877	0.0116276	0.0154233	0	0.0162229	0	0.127583	0.000465274	0.00674194	0.016	0.239873	1.00106
TCGA-BR-7958-01A-21R-2343-13	0.0206658	0	0	0.338272	0	0	0.222036	0.019619	0.0376629	0	0	0.0343451	0.00618569	0.0375644	0.115287	0.0730445	0.0278861	0.0192699	0.0443664	0	0	0.00379555	0.068	0.128814	1.04959
TCGA-CG-4305-01A-01R-1157-13	0.0904764	0	0.00237148	0.106501	0	0.18083	0.148306	0.00873638	0.00538272	0.0243626	0.0302208	0	0.00971252	0.0296017	0.112432	0.209514	0.0075061	0	0.0308157	0	0	0.00323123	0.014	0.260021	0.977131

## Sheet: S4
Table S4：The results of TIDE
Patient	TIDE	MSI	Dysfunction	Exclusion
TCGA-FP-7829-01A-11R-2055-13	0.67	0	-0.15	0.67
TCGA-D7-6522-01A-11R-1802-13	0.24	0	0.24	0.67
TCGA-FP-7998-01A-11R-2203-13	0.24	0	0.24	-0.01
TCGA-VQ-A8PQ-01A-11R-A414-31	0.21	0	0.21	0.38
TCGA-CD-5803-01A-11R-1602-13	0.17	0	0.17	0.96
TCGA-CG-5734-01A-11R-1602-13	0.15	0	0.15	0.01
TCGA-BR-6454-11A-01R-1802-13	0.14	1	0.14	-0.04
TCGA-HU-A4GJ-01A-11R-A251-31	0.14	0.1	0.14	-0.01
TCGA-BR-6852-01A-11R-1884-13	0.14	1	0.14	0.23
TCGA-CG-5728-11A-01R-1602-13	0.13	0.02	0.13	-0.08
TCGA-FP-8209-01A-11R-2343-13	0.13	0.01	0.13	0.99
TCGA-CD-8531-01A-11R-2343-13	0.13	1	0.13	0.1
TCGA-BR-7715-11A-01R-2055-13	0.13	1	0.13	-0.03
TCGA-BR-7704-11A-01R-2055-13	0.13	1	0.13	0.57
TCGA-BR-6457-11A-01R-1802-13	0.13	1	0.13	-0.08
TCGA-BR-7717-11A-01R-2055-13	0.13	1	0.13	0.01
TCGA-BR-6564-01A-12R-1884-13	0.12	0	0.12	0.78
TCGA-MX-A5UG-01A-21R-A31P-31	0.12	0	0.12	1.05
TCGA-BR-6457-01A-21R-1802-13	0.12	0	0.12	0.87
TCGA-CG-5720-11A-01R-1602-13	0.12	1	0.12	-0.08
TCGA-FP-8210-01A-11R-2343-13	0.12	0	0.12	1.06
TCGA-BR-7703-11A-01R-2055-13	0.11	1	0.11	-0.08
TCGA-CG-5721-11A-01R-1602-13	0.1	0.98	0.1	-0.08
TCGA-BR-6563-01A-13R-2055-13	0.1	0	0.1	0.44
TCGA-BR-6705-01A-12R-1884-13	0.1	0	0.1	1.74
TCGA-CG-5733-11A-01R-1602-13	0.1	0.15	0.1	-0.11
TCGA-BR-6802-01A-11R-1884-13	0.1	1	0.1	0.33
TCGA-CG-5722-11A-02R-1602-13	0.1	1	0.1	-0.05
TCGA-VQ-A8PF-01A-11R-A414-31	0.1	0	0.1	0.01
TCGA-CG-5721-01A-11R-1602-13	0.1	1	0.1	0.28
TCGA-CD-8532-01A-11R-2343-13	0.09	0	0.09	0.06
TCGA-CG-5716-01A-21R-1802-13	0.09	1	0.09	-0.03
TCGA-D7-8574-01A-13R-2343-13	0.09	0	0.09	0.65
TCGA-BR-6803-01A-11R-1884-13	0.09	0	0.09	0.71
TCGA-BR-6453-01A-11R-1802-13	0.09	0	0.09	0.38
TCGA-CD-5813-01A-11R-1602-13	0.09	0	0.09	0.89
TCGA-RD-A8N0-01A-12R-A36D-31	0.09	0.52	0.09	-0.01
TCGA-HU-8608-01A-11R-2402-13	0.09	0	0.09	-0.01
TCGA-BR-8366-01A-11R-2343-13	0.08	0	0.08	0.41
TCGA-BR-7716-11A-01R-2055-13	0.08	1	0.08	-0.06
TCGA-FP-7916-01A-11R-2203-13	0.08	0	0.08	0.17
TCGA-HU-A4GY-01A-21R-A24K-31	0.08	0	0.08	0.6
TCGA-BR-7958-01A-21R-2343-13	0.08	0	0.08	0.24
TCGA-KB-A93J-01A-11R-A39E-31	0.08	0	0.08	0.13
TCGA-CD-8529-01A-11R-2343-13	0.08	0	0.08	0.14
TCGA-BR-8060-11A-01R-2343-13	0.07	1	0.07	0.03
TCGA-BR-6710-01A-11R-1884-13	0.07	1	0.07	-0.02
TCGA-CG-5734-11A-01R-1602-13	0.07	1	0.07	-0.03
TCGA-B7-A5TK-01A-12R-A36D-31	0.07	0	0.07	0.36
TCGA-BR-A44T-01A-32R-A24K-31	0.07	0	0.07	0.58
TCGA-VQ-A91K-01A-11R-A414-31	0.07	1	0.07	0.46
TCGA-BR-8058-01A-31R-2343-13	0.07	0	0.07	0.15
TCGA-BR-6709-01A-11R-1884-13	0.07	0	0.07	0.41
TCGA-BR-6453-11A-01R-1802-13	0.07	1	0.07	-0.05
TCGA-BR-8364-01A-11R-2343-13	0.07	0	0.07	1.45
TCGA-KB-A93G-01A-11R-A39E-31	0.07	0	0.07	1.72
TCGA-D7-5577-01A-01R-1602-13	0.06	0	0.06	0.18
TCGA-IN-7808-01A-11R-2203-13	0.06	0	0.06	0.17
TCGA-BR-7704-01A-11R-2055-13	0.06	0	0.06	0.35
TCGA-BR-6456-01A-11R-1802-13	0.06	0	0.06	1.11
TCGA-VQ-A923-01A-11R-A414-31	0.06	0	0.06	0.12
TCGA-CG-5722-01A-21R-1602-13	0.06	0.01	0.06	0.13
TCGA-D7-8578-01A-21R-2343-13	0.06	0	0.06	1.16
TCGA-CG-5719-01A-11R-1602-13	0.06	0	0.06	1.03
TCGA-BR-7196-01A-11R-2055-13	0.05	0	0.05	0.52
TCGA-VQ-A8PD-01A-11R-A414-31	0.05	0	0.05	0.26
TCGA-BR-8384-01A-21R-2402-13	0.05	0	0.05	1.15
TCGA-FP-7829-11A-01R-2055-13	0.05	1	0.05	1.01
TCGA-HU-A4HB-01A-12R-A251-31	0.05	0	0.05	0
TCGA-D7-6521-01A-11R-1802-13	0.05	0	0.05	0.31
TCGA-BR-6454-01A-11R-1802-13	0.05	0	0.05	0.17
TCGA-RD-A7BW-01A-11R-A32D-31	0.05	0	0.05	1.08
TCGA-D7-6524-01A-11R-1802-13	0.05	0	0.05	1.22
TCGA-CD-5798-01A-11R-1602-13	0.05	0	0.05	1.03
TCGA-CG-5730-11A-01R-1602-13	0.05	1	0.05	-0.01
TCGA-D7-6818-01A-11R-1884-13	0.05	0	0.05	1
TCGA-D7-A748-01A-12R-A32D-31	0.05	0	0.05	0.57
TCGA-CG-5717-01A-11R-1602-13	0.05	1	0.05	-0.08
TCGA-BR-6458-01A-11R-1802-13	0.05	0	0.05	0.79
TCGA-FP-7735-11A-01R-2055-13	0.05	1	0.05	1.07
TCGA-BR-8291-01A-11R-2343-13	0.05	0	0.05	0.89
TCGA-VQ-A8PC-01A-11R-A39E-31	0.04	0	0.04	0.14
TCGA-HF-7132-01A-11R-2055-13	0.04	1	0.04	0.06
TCGA-D7-8570-01A-11R-2343-13	0.04	0	0.04	0.05
TCGA-BR-7722-01A-31R-2203-13	0.04	0	0.04	0.41
TCGA-BR-8365-01A-21R-2343-13	0.04	0.04	0.04	0.89
TCGA-VQ-A927-01A-12R-A414-31	0.04	1	0.04	0.04
TCGA-D7-6520-01A-11R-1802-13	0.04	0	0.04	0.6
TCGA-CD-5801-01A-11R-1602-13	0.04	0	0.04	0.13
TCGA-D7-6527-01A-11R-1802-13	0.04	0	0.04	0.02
TCGA-IN-7806-11A-01R-2055-13	0.04	1	0.04	-0.1
TCGA-BR-8371-01A-11R-2343-13	0.03	1	0.03	1.06
TCGA-FP-A8CX-01A-11R-A36D-31	0.03	0	0.03	0.03
TCGA-CG-5732-01A-11R-1602-13	0.03	0	0.03	0.02
TCGA-CG-4462-01A-01R-1157-13	0.03	0	0.03	1.25
TCGA-IP-7968-11A-01R-2203-13	0.03	1	0.03	-0.06
TCGA-CG-4437-01A-01R-1802-13	0.03	0	0.03	0.43
TCGA-RD-A8N4-01A-21R-A36D-31	0.03	1	0.03	0.8
TCGA-VQ-A94P-01A-13R-A414-31	0.03	1	0.03	0.96
TCGA-BR-8592-01A-11R-2402-13	0.03	0.97	0.03	0.89
TCGA-BR-A4J7-01A-31R-A251-31	0.03	0	0.03	0.84
TCGA-CD-5804-01A-12R-2055-13	0.02	0	0.02	0.42
TCGA-BR-7851-11A-01R-2203-13	0.02	1	0.02	-0.03
TCGA-D7-A6EZ-01A-11R-A31P-31	0.02	0	0.02	0.42
TCGA-BR-8687-01A-11R-2402-13	0.02	0	0.02	-0.01
TCGA-BR-7716-01A-21R-2055-13	0.02	0	0.02	0.29
TCGA-HU-A4GH-11A-11R-A36D-31	0.02	1	0.02	1.16
TCGA-BR-8677-01A-11R-2402-13	0.02	0	0.02	0.95
TCGA-R5-A805-01A-11R-A36D-31	0.02	0	0.02	0.18
TCGA-HU-A4GN-11A-12R-A251-31	0.02	1	0.02	0.81
TCGA-D7-8579-01A-11R-2343-13	0.02	0	0.02	0.85
TCGA-VQ-A91Y-01A-11R-A414-31	0.02	0	0.02	0.88
TCGA-RD-A8N2-01A-12R-A36D-31	0.02	0.73	0.02	0.85
TCGA-HF-7131-01A-11R-2055-13	0.02	0	0.02	0.07
TCGA-HU-8238-11A-01R-2343-13	0.02	1	0.02	-0.1
TCGA-IN-8462-01A-11R-2343-13	0.01	0	0.01	0.1
TCGA-BR-8296-01A-11R-2343-13	0.01	0	0.01	0.23
TCGA-VQ-A8PM-01A-21R-A414-31	0.01	0	0.01	0.06
TCGA-D7-A747-01A-22R-A33Y-31	0.01	0	0.01	0.83
TCGA-BR-4256-01A-01R-1131-13	0.01	1	0.01	0.59
TCGA-BR-8380-01A-11R-2343-13	0.01	1	0.01	1.16
TCGA-BR-6802-11A-01R-1884-13	0.01	1	0.01	-0.14
TCGA-ZA-A8F6-01A-23R-A36D-31	0.01	0	0.01	0.66
TCGA-IN-AB1V-11A-11R-A414-31	0.01	1	0.01	-0.06
TCGA-IN-AB1X-11A-21R-A39E-31	0.01	1	0.01	-0.14
TCGA-BR-7901-01A-11R-2203-13	0.01	0	0.01	0.71
TCGA-IN-A6RJ-01A-21R-A33Y-31	0.01	1	0.01	-0.16
TCGA-HU-A4GY-11A-11R-A36D-31	0.01	1	0.01	1.18
TCGA-BR-4187-01A-01R-1131-13	0.01	0	0.01	1.22
TCGA-F1-6874-01A-11R-1884-13	0.01	1	0.01	0.5
TCGA-BR-6566-01A-11R-1802-13	0	1	0	0.57
TCGA-CG-5718-01A-11R-1602-13	0	0	0	0.36
TCGA-BR-A4IV-01A-31R-A251-31	0	0.03	0	1.39
TCGA-RD-A7BS-01A-11R-A32D-31	0	0	0	0.18
TCGA-D7-8575-01A-11R-2343-13	0	0	0	0.18
TCGA-BR-A4J9-01A-12R-A251-31	0	0.62	0	0.89
TCGA-HU-A4GP-11A-21R-A251-31	0	1	0	1.06
TCGA-BR-4253-01A-01R-1131-13	0	0.57	0	-0.12
TCGA-RD-A8N1-01A-12R-A36D-31	0	0	0	0.26
TCGA-IN-A7NR-01A-11R-A354-31	0	0	0	0.18
TCGA-RD-A8MV-01A-11R-A36D-31	-0.01	0	-0.01	0.04
TCGA-BR-8686-01A-11R-2402-13	-0.01	0	-0.01	0.25
TCGA-CG-5723-01A-11R-1602-13	-0.01	1	-0.01	0.32
TCGA-IN-AB1X-01A-11R-A39E-31	-0.01	0.19	-0.01	-0.01
TCGA-FP-A4BF-01A-12R-A36D-31	-0.01	0	-0.01	0.47
TCGA-HU-A4HB-11A-11R-A251-31	-0.01	1	-0.01	1.04
TCGA-IN-A6RN-01A-12R-A33Y-31	-0.01	0	-0.01	0.14
TCGA-BR-8081-01A-11R-2343-13	-0.01	1	-0.01	0.47
TCGA-BR-8590-01A-11R-2402-13	-0.01	0	-0.01	0.76
TCGA-IN-A7NU-01A-22R-A354-31	-0.01	0	-0.01	0.6
TCGA-CG-5720-01A-11R-1602-13	-0.01	1	-0.01	0.31
TCGA-CD-8530-01A-11R-2343-13	-0.02	0	-0.02	0.65
TCGA-IN-AB1V-01A-21R-A414-31	-0.02	1	-0.02	-0.11
TCGA-HU-8610-01A-22R-2402-13	-0.02	0	-0.02	0.34
TCGA-BR-4191-01A-02R-1131-13	-0.02	0	-0.02	0.04
TCGA-R5-A7ZE-01B-11R-A354-31	-0.02	0	-0.02	-0.01
TCGA-CG-4301-01A-01R-1157-13	-0.02	0	-0.02	0.17
TCGA-VQ-AA6G-01A-11R-A414-31	-0.02	0	-0.02	0.17
TCGA-SW-A7EB-01A-11R-A354-31	-0.03	0	-0.03	0.22
TCGA-FP-8099-01A-11R-2343-13	-0.03	0	-0.03	0.6
TCGA-R5-A7ZI-01A-11R-A354-31	-0.03	1	-0.03	0.23
TCGA-BR-8284-01A-11R-2343-13	-0.03	0	-0.03	0.38
TCGA-BR-8080-01A-11R-2343-13	-0.03	0	-0.03	0.87
TCGA-CG-5724-01A-11R-1602-13	-0.03	0	-0.03	0.71
TCGA-BR-6801-01A-11R-1884-13	-0.03	0	-0.03	0.89
TCGA-RD-A8N5-01A-12R-A36D-31	-0.03	0	-0.03	0.54
TCGA-CG-4476-01A-01R-1157-13	-0.03	0	-0.03	0.24
TCGA-BR-4267-01A-01R-1131-13	-0.03	0.98	-0.03	0.01
TCGA-BR-8382-01A-11R-2402-13	-0.03	1	-0.03	0.71
TCGA-F1-A72C-01A-21R-A33Y-31	-0.03	0	-0.03	0.57
TCGA-BR-A4J5-01A-21R-A251-31	-0.03	0	-0.03	1.22
TCGA-BR-8297-01A-12R-2343-13	-0.03	0	-0.03	0.88
TCGA-HU-8238-01A-11R-2343-13	-0.03	0	-0.03	0.35
TCGA-HU-A4GC-11A-11R-A251-31	-0.04	1	-0.04	0.98
TCGA-FP-7735-01A-11R-2055-13	-0.04	0	-0.04	0.22
TCGA-BR-6565-01A-11R-1802-13	-0.04	0	-0.04	0.6
TCGA-BR-7959-01A-11R-2343-13	-0.04	0	-0.04	1.39
TCGA-D7-6525-01A-11R-1802-13	-0.04	0	-0.04	0.71
TCGA-D7-A6F2-01A-12R-A31P-31	-0.04	0	-0.04	0.09
TCGA-VQ-AA6F-01A-31R-A414-31	-0.04	0	-0.04	0.18
TCGA-RD-A8N9-01A-12R-A39E-31	-0.04	0	-0.04	0.71
TCGA-BR-8682-01A-11R-2402-13	-0.04	0.01	-0.04	0.92
TCGA-D7-A4YU-01A-21R-A251-31	-0.04	0	-0.04	0.26
TCGA-D7-A4Z0-01A-22R-A251-31	-0.04	0.06	-0.04	0.61
TCGA-D7-A6EY-01A-21R-A31P-31	-0.04	1	-0.04	0.55
TCGA-SW-A7EA-01A-12R-A354-31	-0.04	1	-0.04	0.58
TCGA-B7-A5TN-01A-21R-A31P-31	-0.04	0	-0.04	1.07
TCGA-BR-8484-01A-11R-2402-13	-0.04	0	-0.04	0.03
TCGA-VQ-AA6K-01A-11R-A414-31	-0.04	0	-0.04	0.1
TCGA-BR-8589-01A-11R-2402-13	-0.04	0	-0.04	0.17
TCGA-VQ-A8PX-01A-12R-A414-31	-0.04	1	-0.04	-0.01
TCGA-CD-8524-01A-11R-2343-13	-0.05	0	-0.05	0.79
TCGA-R5-A7ZR-01A-11R-A354-31	-0.05	0	-0.05	0.19
TCGA-HF-7133-01A-11R-2055-13	-0.05	0	-0.05	0.39
TCGA-B7-5818-01A-11R-1602-13	-0.05	0	-0.05	0.37
TCGA-D7-8576-01A-11R-2343-13	-0.05	0	-0.05	0.32
TCGA-MX-A663-01A-11R-A31P-31	-0.05	0	-0.05	1.43
TCGA-BR-8381-01A-11R-2402-13	-0.05	0	-0.05	0.29
TCGA-CD-A489-01A-11R-A24K-31	-0.05	0	-0.05	1.12
TCGA-IN-A6RL-01A-11R-A32D-31	-0.05	0	-0.05	0.21
TCGA-VQ-A8PU-01A-12R-A414-31	-0.05	0	-0.05	0.21
TCGA-CG-4304-01A-01R-1157-13	-0.05	0	-0.05	0.13
TCGA-HU-A4H0-01A-11R-A251-31	-0.06	0	-0.06	0.01
TCGA-D7-5578-01A-01R-1602-13	-0.06	0	-0.06	0.33
TCGA-VQ-A8P8-01A-11R-A39E-31	-0.06	0.99	-0.06	0.18
TCGA-HU-A4H6-01A-11R-A251-31	-0.06	0	-0.06	0.18
TCGA-RD-A8NB-01A-12R-A39E-31	-0.06	1	-0.06	0.63
TCGA-HU-8604-01A-11R-2402-13	-0.06	0	-0.06	0.38
TCGA-VQ-A8PK-01A-12R-A414-31	-0.06	0	-0.06	0.26
TCGA-BR-7957-01A-11R-2203-13	-0.07	0.56	-0.07	1.52
TCGA-BR-8588-01A-11R-2402-13	-0.07	0.14	-0.07	0.64
TCGA-VQ-A8DV-01A-12R-A36D-31	-0.07	0	-0.07	0.2
TCGA-IN-A6RR-01A-12R-A32D-31	-0.07	0	-0.07	0.21
TCGA-CD-5799-01A-11R-1602-13	-0.07	0	-0.07	0.59
TCGA-VQ-A8E7-01B-11R-A414-31	-0.07	0	-0.07	0.28
TCGA-BR-8690-01A-11R-2402-13	-0.07	0	-0.07	0.48
TCGA-HU-A4G3-01A-11R-A24K-31	-0.07	1	-0.07	0.24
TCGA-BR-A4J8-01A-11R-A251-31	-0.07	0	-0.07	0.83
TCGA-F1-A448-01A-11R-A24K-31	-0.07	1	-0.07	0.51
TCGA-D7-6519-01A-11R-1802-13	-0.07	0	-0.07	0.7
TCGA-RD-A8MW-01A-11R-A36D-31	-0.07	0	-0.07	0.3
TCGA-BR-8486-01A-31R-2402-13	-0.07	0	-0.07	0.44
TCGA-VQ-A8PO-01A-11R-A414-31	-0.08	1	-0.08	0.53
TCGA-CG-4441-01A-01R-1802-13	-0.08	1	-0.08	0.77
TCGA-VQ-A91A-01A-11R-A414-31	-0.08	0	-0.08	1.19
TCGA-BR-A4J6-01A-11R-A251-31	-0.08	0	-0.08	0.31
TCGA-VQ-A928-01A-11R-A414-31	-0.08	0.05	-0.08	0.62
TCGA-EQ-8122-01A-11R-2343-13	-0.08	0	-0.08	0.59
TCGA-BR-4279-01A-01R-1131-13	-0.08	1	-0.08	0.49
TCGA-CD-8525-01A-11R-2343-13	-0.09	0	-0.09	0.36
TCGA-VQ-AA6J-01A-11R-A414-31	-0.09	0	-0.09	0.51
TCGA-CD-A48A-01A-12R-A36D-31	-0.09	0	-0.09	0.53
TCGA-CG-4477-01A-01R-1157-13	-0.09	0.09	-0.09	0.08
TCGA-HF-7134-01A-11R-2055-13	-0.09	0	-0.09	0.04
TCGA-BR-8060-01A-11R-2343-13	-0.09	0	-0.09	0.45
TCGA-VQ-AA68-01A-11R-A414-31	-0.09	0	-0.09	0.42
TCGA-CD-A486-01A-11R-A24K-31	-0.09	0	-0.09	0.4
TCGA-VQ-AA6A-01A-11R-A414-31	-0.09	0	-0.09	0.35
TCGA-BR-8683-01A-11R-2402-13	-0.09	0	-0.09	0.66
TCGA-VQ-A91E-01A-31R-A414-31	-0.09	1	-0.09	0.1
TCGA-VQ-A8E0-01A-11R-A414-31	-0.09	0	-0.09	0.31
TCGA-HU-A4GH-01A-11R-A24K-31	-0.09	0	-0.09	0.35
TCGA-FP-8631-01A-11R-2402-13	-0.09	0	-0.09	0.41
TCGA-FP-A9TM-01A-11R-A39E-31	-0.1	0	-0.1	0.25
TCGA-VQ-A91X-01A-12R-A414-31	-0.1	0	-0.1	0.3
TCGA-HU-8244-01A-11R-2343-13	-0.1	0	-0.1	0.05
TCGA-VQ-A8PH-01A-12R-A414-31	-0.1	0	-0.1	0.16
TCGA-CD-8533-01A-11R-2343-13	-0.1	0	-0.1	0.51
TCGA-HU-A4GX-01A-12R-A251-31	-0.1	1	-0.1	0.13
TCGA-IN-8663-01A-11R-2402-13	-0.1	0	-0.1	0.78
TCGA-FP-8211-01A-11R-2343-13	-0.1	0	-0.1	0.3
TCGA-R5-A7O7-01A-11R-A33Y-31	-0.11	0	-0.11	0.37
TCGA-D7-8572-01A-11R-2343-13	-0.11	0	-0.11	1.29
TCGA-VQ-A8P3-01A-11R-A36D-31	-0.11	1	-0.11	0.58
TCGA-F1-6875-01A-11R-2055-13	-0.11	0	-0.11	0.77
TCGA-D7-6815-01A-11R-1884-13	-0.11	0	-0.11	0.53
TCGA-BR-8373-01A-11R-2343-13	-0.11	0	-0.11	0.83
TCGA-BR-8367-01A-11R-2343-13	-0.11	0.79	-0.11	0.83
TCGA-VQ-A925-01A-11R-A414-31	-0.11	0.67	-0.11	0.29
TCGA-VQ-A92D-01A-11R-A414-31	-0.11	0	-0.11	0.51
TCGA-BR-4367-01A-01R-1157-13	-0.12	0	-0.12	0.48
TCGA-HJ-7597-01A-21R-2203-13	-0.12	1	-0.12	0.6
TCGA-IN-A6RI-01A-11R-A32D-31	-0.12	0	-0.12	0.32
TCGA-VQ-A924-01A-11R-A414-31	-0.12	1	-0.12	0.59
TCGA-IN-A6RS-01A-12R-A354-31	-0.12	0	-0.12	0.24
TCGA-VQ-A91Q-01A-12R-A414-31	-0.12	0	-0.12	0.63
TCGA-BR-8059-01A-11R-2343-13	-0.12	1	-0.12	1.03
TCGA-CD-A48C-01A-11R-A24K-31	-0.12	0	-0.12	0.66
TCGA-MX-A5UJ-01A-11R-A31P-31	-0.12	1	-0.12	0.86
TCGA-RD-A7C1-01A-11R-A32D-31	-0.12	0	-0.12	0.42
TCGA-BR-6707-01A-11R-1884-13	-0.12	0	-0.12	0.27
TCGA-BR-4357-01A-01R-1157-13	-0.12	0	-0.12	0.29
TCGA-BR-A4CS-01A-11R-A24K-31	-0.13	0	-0.13	0.56
TCGA-VQ-AA6D-01A-11R-A414-31	-0.13	1	-0.13	0.35
TCGA-BR-4294-01A-01R-1131-13	-0.13	1	-0.13	0.04
TCGA-3M-AB47-01A-22R-A414-31	-0.13	1	-0.13	0.71
TCGA-BR-7717-01A-11R-2055-13	-0.13	0	-0.13	0.71
TCGA-CD-5800-01A-11R-1602-13	-0.13	0	-0.13	0.59
TCGA-VQ-A91D-01A-11R-A414-31	-0.13	1	-0.13	0.69
TCGA-VQ-A8E3-01A-11R-A39E-31	-0.13	1	-0.13	0.33
TCGA-F1-6177-01A-11R-1802-13	-0.13	1	-0.13	0.59
TCGA-HU-A4GP-01A-11R-A251-31	-0.13	1	-0.13	0.31
TCGA-IP-7968-01A-11R-2203-13	-0.13	0	-0.13	1.08
TCGA-VQ-A8DZ-01A-11R-A36D-31	-0.13	0	-0.13	0.43
TCGA-HU-A4H4-01A-21R-A251-31	-0.14	0	-0.14	0.29
TCGA-B7-A5TI-01A-11R-A31P-31	-0.14	0	-0.14	0.7
TCGA-D7-6822-01A-11R-1884-13	-0.14	0	-0.14	0.65
TCGA-CD-8534-01A-11R-2343-13	-0.14	0	-0.14	0.5
TCGA-IN-A7NT-01A-21R-A354-31	-0.14	0	-0.14	0.77
TCGA-BR-8286-01A-12R-2343-13	-0.14	0	-0.14	0.52
TCGA-KB-A6F7-01A-12R-A32D-31	-0.14	0	-0.14	0.4
TCGA-D7-8573-01A-11R-2343-13	-0.14	0	-0.14	0.57
TCGA-VQ-A91V-01A-11R-A414-31	-0.14	0	-0.14	0.26
TCGA-BR-8485-01A-11R-2402-13	-0.14	0	-0.14	0.62
TCGA-CD-A4MH-01A-11R-A251-31	-0.15	0	-0.15	0.33
TCGA-D7-6526-01A-11R-1802-13	-0.15	0	-0.15	0.56
TCGA-BR-8077-01A-11R-2343-13	-0.15	0	-0.15	0.54
TCGA-ZQ-A9CR-01A-11R-A39E-31	-0.15	0	-0.15	0.97
TCGA-BR-7851-01A-11R-2203-13	-0.15	1	-0.15	0.67
TCGA-D7-A74A-01A-11R-A32D-31	-0.15	0	-0.15	0.37
TCGA-D7-A4YX-01A-11R-A251-31	-0.15	0	-0.15	0.39
TCGA-CG-4305-01A-01R-1157-13	-0.15	1	-0.15	0.76
TCGA-VQ-A94R-01A-11R-A414-31	-0.15	0	-0.15	0.94
TCGA-VQ-A8PJ-01A-11R-A414-31	-0.15	0	-0.15	0.47
TCGA-BR-8487-01A-11R-2402-13	-0.15	1	-0.15	0.34
TCGA-BR-6452-01A-12R-1802-13	-0.16	1	-0.16	0.55
TCGA-CD-8528-01A-11R-2343-13	-0.16	1	-0.16	0.33
TCGA-HU-A4G2-01A-11R-A251-31	-0.16	0	-0.16	0.32
TCGA-B7-A5TJ-01A-11R-A31P-31	-0.16	0	-0.16	0.58
TCGA-VQ-A8DT-01A-11R-A36D-31	-0.16	0.64	-0.16	0.27
TCGA-D7-6528-01A-11R-1802-13	-0.16	0	-0.16	0.62
TCGA-BR-7707-01A-11R-2055-13	-0.16	1	-0.16	0.73
TCGA-VQ-A8DU-01A-11R-A36D-31	-0.16	0	-0.16	0.66
TCGA-BR-4370-01A-01R-1157-13	-0.16	1	-0.16	1.05
TCGA-HF-A5NB-01A-11R-A31P-31	-0.17	1	-0.17	0.38
TCGA-VQ-A8E2-01A-11R-A36D-31	-0.17	0	-0.17	1.26
TCGA-BR-7715-01A-11R-2055-13	-0.17	0	-0.17	1.09
TCGA-RD-A8N6-01A-11R-A36D-31	-0.17	0	-0.17	0.96
TCGA-BR-A4PF-01A-11R-A251-31	-0.17	0	-0.17	0.48
TCGA-BR-4371-01A-01R-1157-13	-0.17	1	-0.17	0.15
TCGA-HU-A4GC-01A-12R-A251-31	-0.17	0	-0.17	0.37
TCGA-BR-A4J4-01A-12R-A251-31	-0.17	0	-0.17	0.54
TCGA-BR-8483-01A-31R-2402-13	-0.17	0	-0.17	0.59
TCGA-BR-8369-01A-11R-2343-13	-0.17	0	-0.17	0.89
TCGA-VQ-A922-01A-11R-A414-31	-0.17	0	-0.17	1.3
TCGA-CD-8527-01A-11R-2343-13	-0.17	0	-0.17	0.62
TCGA-VQ-A8PP-01A-21R-A414-31	-0.17	1	-0.17	1.05
TCGA-IN-A6RO-01A-12R-A33Y-31	-0.18	0	-0.18	0.34
TCGA-HU-8249-01A-11R-A36D-31	-0.18	0	-0.18	0.59
TCGA-IN-7806-01A-11R-2055-13	-0.18	0.77	-0.18	0.52
TCGA-CG-4436-01A-01R-1157-13	-0.18	0	-0.18	0.11
TCGA-CG-4460-01A-01R-1157-13	-0.18	1	-0.18	0.31
TCGA-HU-A4H3-01A-21R-A251-31	-0.18	1	-0.18	0.64
TCGA-CG-4465-01A-01R-1157-13	-0.18	1	-0.18	0.61
TCGA-RD-A7BT-01A-11R-A33Y-31	-0.18	0	-0.18	0.51
TCGA-BR-4366-01A-01R-1157-13	-0.18	0.12	-0.18	0.15
TCGA-HU-A4GQ-01A-11R-A36D-31	-0.19	1	-0.19	0.78
TCGA-CG-4438-01A-01R-1157-13	-0.19	0	-0.19	0.38
TCGA-CD-A487-01A-21R-A24K-31	-0.19	0	-0.19	0.92
TCGA-VQ-A94O-01A-11R-A414-31	-0.19	0	-0.19	0.63
TCGA-BR-7197-01A-11R-2203-13	-0.19	0	-0.19	0.78
TCGA-BR-8591-01A-11R-2402-13	-0.19	1	-0.19	0.5
TCGA-HU-A4H2-01A-11R-A251-31	-0.19	0	-0.19	0.41
TCGA-CG-5725-01A-11R-1602-13	-0.2	0	-0.2	0.88
TCGA-VQ-A91S-01A-11R-A414-31	-0.2	0	-0.2	0.48
TCGA-HU-A4GU-01A-11R-A251-31	-0.2	1	-0.2	0.56
TCGA-BR-8289-01A-11R-2343-13	-0.2	0	-0.2	0.81
TCGA-BR-4257-01A-01R-1131-13	-0.2	1	-0.2	0.49
TCGA-HU-A4GF-01A-11R-A24K-31	-0.2	0	-0.2	0.46
TCGA-HU-8602-01A-11R-2402-13	-0.2	1	-0.2	0.47
TCGA-IN-8663-11A-01R-2402-13	-0.21	1	0	-0.21
TCGA-BR-8361-01A-11R-2343-13	-0.21	1	-0.21	0.54
TCGA-CG-4306-01A-01R-1157-13	-0.21	1	-0.21	0.51
TCGA-BR-6455-01A-11R-1802-13	-0.21	0.99	-0.21	0.61
TCGA-VQ-A94U-01A-12R-A414-31	-0.21	0	-0.21	0.96
TCGA-BR-4363-01A-01R-1157-13	-0.21	1	-0.21	0.67
TCGA-CG-4443-01A-01R-1157-13	-0.21	0	-0.21	0.57
TCGA-VQ-A8P5-01A-11R-A39E-31	-0.21	0	-0.21	0.76
TCGA-VQ-AA64-01A-11R-A414-31	-0.22	0	-0.22	1.46
TCGA-CG-5726-01A-11R-1602-13	-0.22	1	-0.22	0.61
TCGA-HU-A4G9-01A-11R-A24K-31	-0.22	1	-0.22	0.16
TCGA-HU-A4G8-01A-11R-A251-31	-0.23	1	-0.23	0.41
TCGA-CG-4475-01A-01R-1157-13	-0.23	0	-0.23	0.85
TCGA-VQ-A91N-01A-11R-A414-31	-0.23	0	-0.23	0.38
TCGA-BR-A44U-01A-11R-A36D-31	-0.23	0	-0.23	0.79
TCGA-D7-A6EX-01A-11R-A31P-31	-0.23	0.54	-0.23	0.91
TCGA-BR-4361-01A-01R-1157-13	-0.23	1	-0.23	0.84
TCGA-VQ-A91U-01A-11R-A414-31	-0.23	0	-0.23	0.27
TCGA-BR-8368-01A-11R-2343-13	-0.23	1	-0.23	0.42
TCGA-HU-A4HD-01A-11R-A251-31	-0.24	0	-0.24	0.69
TCGA-BR-8372-01A-11R-2343-13	-0.24	1	-0.24	0.33
TCGA-BR-4280-01A-01R-1131-13	-0.24	1	-0.24	0.34
TCGA-HU-A4H5-01A-21R-A251-31	-0.24	0	-0.24	0.57
TCGA-BR-4368-01A-01R-1157-13	-0.24	1	-0.24	0.87
TCGA-HU-A4H8-01A-11R-A251-31	-0.25	1	-0.25	0.3
TCGA-D7-A6F0-01A-11R-A31P-31	-0.25	0	-0.25	0.62
TCGA-R5-A7ZF-01A-11R-A354-31	-0.25	0	-0.25	0.7
TCGA-KB-A93H-01A-11R-A39E-31	-0.25	0	-0.25	0.6
TCGA-CG-4444-01A-01R-1157-13	-0.25	0	-0.25	0.39
TCGA-BR-4201-01A-01R-1131-13	-0.25	1	-0.25	1.2
TCGA-CD-8526-01A-11R-2343-13	-0.25	0	-0.25	0.62
TCGA-CD-A4MG-01A-11R-A251-31	-0.26	1	-0.26	0.79
TCGA-HU-A4GD-01A-11R-A36D-31	-0.26	0	-0.26	0.38
TCGA-BR-7723-01A-11R-2055-13	-0.26	0	-0.26	0.85
TCGA-CD-8535-01A-11R-2343-13	-0.26	0	-0.26	1.07
TCGA-BR-8679-01A-11R-2402-13	-0.27	0	-0.27	0.76
TCGA-BR-A4QL-01A-31R-A251-31	-0.27	1	-0.27	0.52
TCGA-BR-4369-01A-01R-1157-13	-0.27	0	-0.27	0.69
TCGA-D7-A6EV-01A-11R-A31P-31	-0.27	0.55	-0.27	0.6
TCGA-MX-A666-01A-11R-A31P-31	-0.27	0	-0.27	0.4
TCGA-VQ-A8PE-01A-11R-A414-31	-0.28	0	-0.28	0.58
TCGA-CG-4469-01A-01R-1157-13	-0.28	1	-0.28	0.5
TCGA-VQ-AA69-01A-11R-A414-31	-0.29	0	-0.29	0.61
TCGA-3M-AB46-01A-11R-A414-31	-0.29	0	-0.29	0.55
TCGA-CG-4440-01A-01R-1157-13	-0.29	0	-0.29	0.65
TCGA-CG-4466-01A-01R-1157-13	-0.31	0	-0.31	0.62
TCGA-VQ-A94T-01A-11R-A414-31	-0.31	0	-0.31	0.68
TCGA-VQ-A91Z-01A-11R-A414-31	-0.32	0	-0.32	0.88
TCGA-BR-8676-01A-11R-2402-13	-0.32	1	-0.32	0.4
TCGA-HU-A4GT-01A-21R-A251-31	-0.33	1	-0.33	0.51
TCGA-BR-8678-01A-11R-2402-13	-0.34	0	-0.34	1.09
TCGA-BR-8680-01A-11R-2402-13	-0.34	1	-0.34	0.74
TCGA-VQ-A8PB-01A-11R-A39E-31	-0.35	1	-0.35	0.78
TCGA-CG-4442-01A-01R-1157-13	-0.37	1	-0.37	0.76
TCGA-BR-8295-01A-11R-2343-13	-0.4	0	-0.4	0.84
TCGA-VQ-A8P2-01A-11R-A36D-31	-0.43	1	-0.43	0.74
TCGA-BR-A4CR-01A-11R-A24K-31	-0.47	0	-0.47	0.76
